# Supplementary material for: Genetic analysis reveals an east-west divide within North American Vitis species that mirrors their resistance to Pierce’s disease
Source: PLoS One. 2020 Dec 18;15(12):e0243445. doi: 10.1371/journal.pone.0243445 (PMC7748146; doi:10.1371/journal.pone.0243445)
Supplement: S1 Table — A total of 20 accessions were excluded from the genetic analysis due to lack of data with more than four markers. Greenhouse screening for Pierce's disease was completed for 266 accessions. Least square means were calculated for the bacterial count (colony forming unit—CFU), cane maturation index (CMI) and leaf loss/leaf scorch (LS/LL). Thirteen bold and underlined accessions were found to have PD resistance on chromosome 14 in previous studies. (XLSX) [file pone.0243445.s005.xlsx]

## Sheet: S1 Table 
S1 Table. List of 346 accessions and their species designataion based on the morphology. A total of 20 accessions were excluded from the genetic analysis due to lack of data with more than four markers. Greenhouse screening for Pierce's disease was completed for 266 accessions. Least square means were calculated for the bacterial count (colony forming unit - CFU), cane maturation index (CMI) and …
Accessions	Species code	Lat(DD)	Long(DD)	State-country	Tested for PD	Excluded from genetic analysis	LSM-Ln-CFU	LSM-CMI	LSM-LS/LL
93505	V. labrusca	32.3336	-82.9156	GA	N
9006vulpina	V. vulpina	32.1107	-95.8124	TX	Y		14.5618	4.03638	3.00771
A de Serres	V. rupestris			Unknown	Y		14.1124	2.53638	3.80771
A01	V. arizonica	31.7311	-110.88	AZ	Y		8.56666	0.603658	1.96106
A14	V. arizonica	31.371	-110.892	AZ	Y		7.25714	0.523329	2.10416
A18	V. arizonica	31.5156	-110.703	AZ	Y		8.46228	1.07334	1.22518
A20	V. arizonica	31.4572	-110.663	AZ	Y		9.14847	0.6289	0.921441
A21	V. arizonica	31.4572	-110.663	AZ	Y		8.86005	0.07334	1.92518
A24	V. arizonica	31.4722	-110.671	AZ	Y		8.90243	0.27334	1.62518
A27	V. arizonica	31.4883	-110.692	AZ	Y		9.09676	0.37334	1.32518
A28	V. arizonica	31.9764	-109.359	AZ	Y		9.65461	0.542598	1.25381
A29	V. arizonica	31.9727	-109.349	AZ	Y		7.29101	1.07334	1.72518
A03	V. arizonica	31.7311	-110.88	AZ	Y		8.52553	0.07334	2.52518
A35	V. arizonica	31.9446	-109.302	AZ	Y		10.4466	2.37334	1.92518
A04	V. arizonica	31.7311	-110.88	AZ	Y		9.75679	2.47334	2.52518
A40	V. arizonica	31.9312	-109.265	AZ	Y		11.7929	1.47334	2.72518
A43	V. arizonica	31.9103	-109.251	AZ	Y		10.275	0.47334	2.72518
A05	V. arizonica	31.7282	-110.878	AZ	Y		8.9797	3.07334	1.10018
A52	V. arizonica	32.5626	-109.795	AZ	Y		8.40954	1.07334	1.52518
A54	V. arizonica	32.3371	-110.691	AZ	Y		9.08889	2.27334	1.92518
A55	V. arizonica	32.3549	-110.723	AZ	Y		8.31746	0.57334	1.42518
A56	V. arizonica	32.3637	-110.7	AZ	Y		7.83252	0.07334	1.12518
A57	V. arizonica	32.3711	-110.7	AZ	Y		8.50918	0.240007	1.55851
A58	V. arizonica	32.3711	-110.7	AZ	Y		7.32008	1.87334	1.72518
ANU01	V. arizonica	36.6656	-114.072	NV	Y		12.2257	2.2434	3.30677
ANU05	V. girdiana	36.8936	-113.915	AZ	Y	Y	9.02069	1.19164	1.1497
ANU09	V. arizonica	37.1508	-113.483	UT	Y		16.8248	5.72333	3.90416
ANU10	V. arizonica	37.2165	-113.403	UT	Y		17.5921	6.32333	3.90416
ANU11	V. arizonica	37.3103	-113.435	UT	Y		17.8088	5.32334	5.22518
ANU14	V. arizonica	37.3043	-113.426	UT	Y		12.9237	3.91006	3.55677
ANU18	V. treleasei	37.2817	-113.395	UT	Y		15.6744	2.72333	2.30416
ANU21	V. arizonica	37.1489	-113.487	UT	Y		17.3163	5.75537	4.31573
ANU23	V. arizonica	37.3352	-113.687	UT	Y		14.3082	0.723329	2.90416
ANU25	V. girdiana	37.1524	-113.481	UT	Y		15.8639	6.52333	4.90416
ANU28	V. arizonica	37.1606	-113.028	UT	Y		13.9052	3.7434	3.5901
ANU32	V. arizonica	35.0269	-111.738	AZ	Y		13.1228	2.07334	3.12518
ANU42	V. arizonica	34.8214	-111.824	AZ	Y		12.3123	2.57673	2.87343
ANU43	V. arizonica	33.8745	-111.47	AZ	Y		9.64355	0.67334	1.82518
ANU45	V. arizonica	33.8745	-111.47	AZ	Y		9.742	1.07334	2.42518
ANU46	V. arizonica	34.2799	-111.327	AZ	Y		10.0794	3.87381	5.02492
ANU47	V. arizonica	34.2799	-111.327	AZ	Y		12.5771	2.07334	4.12518
ANU48	V. arizonica	34.303	-111.349	AZ	Y		12.049	1.19833	3.21467
ANU49	V. arizonica	34.303	-111.349	AZ	Y		10.9765	0.67334	2.62518
ANU50	V. arizonica	34.3031	-111.352	AZ	Y		13.7732	2.12333	2.10416
ANU51	V. arizonica	34.3227	-111.455	AZ	Y		12.0432	0.576732	2.45677
ANU53	V. arizonica	34.3921	-111.458	AZ	Y		11.2142	0.594733	2.82141
ANU54	V. arizonica	34.4075	-111.493	AZ	Y		11.5824	0.67334	2.62518
ANU56	V. arizonica	34.5165	-111.775	AZ	Y		8.86377	-0.673848	0.858039
ANU57	V. arizonica	34.517	-111.77	AZ	Y		9.28353	0.612584	1.13405
ANU60	V. arizonica	34.5149	-111.766	AZ	Y		12.2563	2.27334	2.42518
ANU61	V. arizonica	34.4563	-112.288	AZ	Y		12.5474	2.47334	2.52518
ANU62	V. arizonica	34.4566	-112.295	AZ	Y		9.82908	1.87334	2.72518
ANU63	V. arizonica	34.4566	-112.295	AZ	Y		9.57852	0.07334	3.12518
ANU66	V. arizonica	35.1102	-113.901	AZ	Y	Y	12.0548	2.40667	3.72518
ANU67	V. arizonica	35.1125	-113.903	AZ	Y		9.92328	0.635334	1.75187
ANU71	V. arizonica	35.1213	-113.912	AZ	Y		8.58986	0.523329	3.10416
ANU77	V. arizonica	36.3777	-114.443	NV	Y		9.05347	1.84002	2.15544
ANU78	V. girdiana	36.3892	-114.43	NV	Y		12.6111	3.2434	2.7401
AZ11-001	V. arizonica	31.8501	-109.997	AZ	Y		8.91391	3.07334	2.72518
AZ11-005	V. arizonica	32.5621	-109.793	AZ	Y		9.01864	0.240007	1.55851
AZ11-006	V. arizonica	32.5627	-109.796	AZ	Y		9.05624	0.47334	1.32518
AZ11-007	V. arizonica	32.5707	-109.974	AZ	Y		9.03703	0.07334	1.22518
AZ11-008	V. arizonica	31.9759	-109.358	AZ	Y		9.06311	0.67334	1.32518
AZ11-010	V. treleasei	31.975	-109.356	AZ	Y		8.9596	0.27334	1.72518
AZ11-017	V. arizonica	31.9734	-109.35	AZ	Y		9.89616	0.27334	2.22518
AZ11-091	V. treleasei	34.1108	-109.317	AZ	Y		11.6526	0.57334	3.72518
AZ11-092	V. treleasei	34.1811	-110.095	AZ	Y		12.2306	3.47334	4.12518
AZ11-100	V. treleasei	34.0712	-110.194	AZ	Y		10.8261	1.57334	3.32518
AZ11-101	V. treleasei	34.071	-110.194	AZ	Y		13.575	2.87334	3.72518
AZ11-103	V. treleasei	33.9791	-110.309	AZ	Y		12.339	1.87334	3.72518
AZ11-104	V. treleasei	33.975	-110.315	AZ	Y		9.81321	0.07334	1.32518
AZ11-105	V. arizonica	33.9747	-110.315	AZ	Y		7.62792	0.69834	1.97518
AZ11-107	V. treleasei	33.7571	-110.514	AZ	Y		8.06151	0.27334	4.12518
b40-13	V. arizonica	29.8391	-107.47	MX	Y		11.4318	0.5289	3.47144
b40-14	V. arizonica	29.3045	-106.37	MX	Y		9.43085	2.60385	1.91629
b40-29	V. arizonica	26.9323	-105.667	MX	Y		8.38335	0.356159	0.874077
b40-34	V. arizonica	28.8735	-106.141	MX	Y		8.79153	0.2789	1.02144
b40-50	V. arizonica	28.8735	-106.141	MX	Y		8.44907	-0.382699	1.43273
b40-51	V. cinerea	29.3045	-106.37	MX	Y		10.5709	3.47866	1.68606
b40-61	V. arizonica	26.9323	-105.667	MX	Y		8.94567	1.2434	2.2901
b41-13	V. arizonica	22.731	-98.9933	MX	Y		9.53741	0.891374	1.56431
b41-23	V. cinerea	22.731	-98.9933	MX	Y		10.9631	0.984281	2.83332
b42-24	V. cinerea	25.1086	-99.8062	MX	Y		9.1157	0.07334	1.32518
b42-26	V. arizonica	26.0118	-111.348	MX	Y		9.57584	0.348065	1.297
b42-33	V. cinerea	25.1086	-99.8062	MX	Y		9.31355	-0.304679	2.17895
b42-34	V. cinerea	25.1086	-99.8062	MX	Y		11.7343	1.27334	3.32518
b42-51	V. cinerea	25.1086	-99.8062	MX	Y		11.4802	0.497253	3.32658
b42-55	V. cinerea	25.1086	-99.8062	MX	Y		11.0153	1.6434	2.9501
b43-12	V. arizonica	25.7504	-103.394	MX	Y		10.0376	0.936384	1.80771
b43-14	V. arizonica	25.7504	-103.394	MX	Y		9.518	0.7789	2.02144
b43-15	V. arizonica	25.6849	-100.251	MX	Y		8.80604	1.6173	2.48273
b43-17	V. arizonica	25.6849	-100.251	MX	Y		9.00059	2.11985	2.71071
b43-36	V. arizonica	25.6849	-100.251	MX	Y		9.36434	1.1289	1.42144
b43-56	V. arizonica	25.6849	-100.251	MX	Y		7.98371	2.92615	3.25804
b43-57	V. arizonica	25.6849	-100.251	MX	Y		9.49802	2.68033	2.27311
b44-11	V. cinerea	27.4693	-99.6588	MX	Y		12.8255	4.41555	4.8025
b44-16	V. cinerea	27.4693	-99.6588	MX	Y		13.3818	2.07673	4.3901
b44-21	V. cinerea	27.4693	-99.6588	MX	Y		11.8743	2.58638	4.10771
b44-22	V. cinerea	27.4693	-99.6588	MX	Y		12.7337	1.85302	4.01536
b44-44	V. cinerea	27.4693	-99.6588	MX	Y		12.1403	1.87381	3.19158
b44-52	V. cinerea	27.4693	-99.6588	MX	Y		13.0882	0.733628	1.88864
b44-53	V. cinerea	27.4693	-99.6588	MX	Y		9.93671	1.50024	1.33108
b45-02	V. cinerea	25.9976	-99.549	MX	Y		13.3763	1.63638	3.80771
b45-05	V. cinerea	25.9976	-99.549	MX	Y		12.2098	2.1173	3.03273
b45-15	V. cinerea	25.9976	-99.549	MX	Y		10.8177	2.05585	2.9511
b45-26	V. cinerea	25.9976	-99.549	MX	Y		14.6931	2.83638	3.85771
b45-28	V. cinerea	26.1752	-100.309	MX	Y		12.7639	2.72333	3.10416
b45-45	V. cinerea	25.1327	-99.8198	MX	Y		12.5527	4.7434	3.0401
b45-53	V. cinerea	25.3837	-99.8346	MX	Y		11.9199	1.02333	3.65416
b45-63	V. cinerea	28.227	-101.23	MX	Y		15.2659	2.32333	3.90416
b46-01	V. cinerea	28.227	-101.23	MX	Y		14.785	2.5173	2.43273
b46-21	V. cinerea	28.227	-101.23	MX	Y		15.3831	3.62615	3.25804
b46-22	V. cinerea	28.227	-101.23	MX	Y		14.0538	2.4474	3.95013
b46-43	V. arizonica	29.2167	-103.266	TX	Y		9.11993	-0.007351	0.973326
b46-48	V. arizonica	29.2167	-103.266	TX	Y		8.73635	0.463693	0.804034
b47-05	V. arizonica	29.2167	-103.266	TX	Y		9.37726	0.463693	1.44403
b47-06	V. arizonica	29.2167	-103.266	TX	Y		10.347	0.836384	1.80771
b47-27	V. arizonica	29.2167	-103.266	TX	Y		9.54936	0.7289	1.97144
b47-28	V. arizonica	29.2167	-103.266	TX	Y		9.72514	0.463693	2.06403
b47-32	V. arizonica	29.2167	-103.266	TX	Y		9.65163	0.375711	0.900233
b47-33	V. arizonica	29.2167	-103.266	TX	Y		10.8144	0.789446	2.27738
Barrett#27	V. cinerea	40.1019	-88.2272	IL	N
C173-96	V. riparia	41.8818	-72.6755	CN	Y		17.2989	3.37381	4.02492
C178-96	V. riparia	41.2489	-73.2742	CN	Y		17.103	4.87381	4.02492
C187-96	V. labrusca	41.317	-75.2114	PN	Y		15.464	4.12615	4.05804
C23-94	V. arizonica	34.939	-111.749	AZ	Y		9.30617	0.723329	1.80416
C52-94	V. aestivalis			Unknown	Y		12.9369	4.07524	3.68202
collection_17-91707	V. labrusca	32.3336	-82.9156	GA	Y		15.5449	5.16972	3.94104
DVIT1269	V. arizonica			Unknown	Y		8.48799	1.6668	1.37709
DVIT1300	V. aestivalis	29.7212	-82.4187	FL	Y		16.4849	4.47866	2.42157
DVIT1408	V. aestivalis	25.5351	-80.4071	FL	N
DVIT1416	V. aestivalis			FL	Y		10.1081	3.04387	2.39115
DVIT1418	V. rupestris			Unknown	Y	Y	16.3619	3.87381	4.27492
DVIT1420	V. rupestris			Unknown	Y	Y	18.9824	6.54048	4.85825
DVIT1421	V. rupestris			Unknown	Y	Y	15.5323	3.87381	4.52492
DVIT1585	V. aestivalis	40.1019	-88.2272	IL	Y		15.3546	3.45064	2.89939
DVIT1608	V. aestivalis	40.1019	-88.2272	IL	Y		16.0109	4.83638	4.00771
DVIT1609	V. aestivalis	40.1019	-88.2272	IL	Y		10.3653	1.87615	2.25804
DVIT1610	V. aestivalis	40.1019	-88.2272	IL	N
DVIT1702	V. aestivalis	29.7212	-82.4187	FL	Y		14.9749	4.63638	3.00771
DVIT1705	V. aestivalis	29.7212	-82.4187	FL	Y		11.7021	3.58638	2.10771
DVIT1709	V. aestivalis	29.7212	-82.4187	FL	N
DVIT1710	V. aestivalis	29.7212	-82.4187	FL	Y		17.6509	4.47381	4.72492
DVIT1711	V. aestivalis	29.7212	-82.4187	FL	N
DVIT1714	V. shuttleworthii	28.8355	-82.3283	FL	Y		12.5709	2.68399	3.21797
Olmo_U69-13	V. tiliifolia	-22.8168	-47.0675	BR	N
DVIT1719	V. labrusca			BR	Y		15.7674	3.43638	4.20771
DVIT1720	V. labrusca			BR	N
DVIT1826	V. aestivalis	35.4845	-82.9906	NC	N
DVIT2176	V. tiliifolia	40.1019	-88.2272	IL	N
DVIT2198	V. aestivalis	31.4412	-94.0818	TX	Y		16.5442	4.52333	3.90416
DVIT2199	V. aestivalis	31.8038	-95.6841	TX	N
DVIT2204.3	V. aestivalis	29.3605	-81.7388	FL	N
DVIT2205.6	V. aestivalis	31.6245	-94.151	TX	N
DVIT2211.7	V. arizonica			AZ	Y		7.91221	0.594733	0.821408
DVIT2212.07	V. biformis			MX	N
DVIT2212.08	V. biformis			MX	N
DVIT2212.10	V. biformis			MX	N
DVIT2212.14	V. biformis			MX	N
DVIT2212.16	V. biformis			MX	N
DVIT2212.17	V. biformis			MX	N
DVIT2212.23	V. biformis			MX	N
DVIT2214.03	V. arizonica	23.9089	-104.982	MX	N
DVIT2214.04	V. arizonica	23.9089	-104.982	MX	N
DVIT2214.08	V. arizonica	23.9089	-104.982	MX	N
DVIT2214.13	V. arizonica	23.9089	-104.982	MX	N	Y
DVIT2214.14	V. arizonica	23.9089	-104.982	MX	N
DVIT2214.17	V. arizonica	23.9089	-104.982	MX	N
DVIT2214.20	V. arizonica	23.9089	-104.982	MX	N
DVIT2215.02	V. cinerea	32.3614	-99.9353	TX	N
DVIT2215.06	V. cinerea	32.3614	-99.9353	TX	N
DVIT2215.09	V. cinerea	32.3614	-99.9353	TX	N
DVIT2215.12	V. cinerea	32.3614	-99.9353	TX	N
DVIT2215.14	V. cinerea	32.3614	-99.9353	TX	N
DVIT2216.04	V. cinerea	32.3614	-99.9353	TX	N
DVIT2216.06	V. cinerea	32.3614	-99.9353	TX	N
DVIT2216.08	V. cinerea	32.3614	-99.9353	TX	N
DVIT2216.10	V. cinerea	32.3614	-99.9353	TX	N
DVIT2216.12	V. cinerea	32.3614	-99.9353	TX	N
DVIT2217.02	V. cinerea	35.1918	-97.088	OK	N
DVIT2217.04	V. cinerea	35.1918	-97.088	OK	N
DVIT2217.06	V. cinerea	35.1918	-97.088	OK	N
DVIT2217.08	V. cinerea	35.1918	-97.088	OK	N
DVIT2218.02	V. cinerea	35.4249	-91.8585	AR	N
DVIT2218.09	V. cinerea	35.4249	-91.8585	AR	N
DVIT2218.15	V. cinerea	35.4249	-91.8585	AR	N
DVIT2218.18	V. cinerea	35.4249	-91.8585	AR	N
DVIT2220.04	V. berlandieri	32.3614	-99.9353	TX	Y		17.0515	2.35066	1.88463
DVIT2221.06	V. berlandieri	32.3614	-99.9353	TX	N
DVIT2221.08	V. berlandieri	33.9069	-100.994	TX	N
DVIT2224.01	V. cinerea	33.9069	-100.994	TX	Y		17.1438	3.68399	4.21797
DVIT2224.03	V. cinerea	33.9069	-100.994	TX	N
DVIT2224.05	V. cinerea	33.9069	-100.994	TX	N
DVIT2224.10	V. cinerea	33.9069	-100.994	TX	N
DVIT2235.02	V. nesbittiana	19.5207	-96.8878	MX	N
DVIT2235.04	V. nesbittiana	19.5207	-96.8878	MX	N
DVIT2235.05	V. nesbittiana	19.5207	-96.8878	MX	Y		12.4788	2.16972	1.60771
DVIT2236.01	V. nesbittiana	19.5207	-96.8878	MX	N
DVIT2236.02	V. nesbittiana	19.5207	-96.8878	MX	Y		10.7117	2.89833	1.41467
DVIT2236.03	V. nesbittiana	19.5207	-96.8878	MX	N
DVIT2236.11	V. nesbittiana	19.5207	-96.8878	MX	N
DVIT2236.12	V. nesbittiana	19.5207	-96.8878	MX	N
DVIT2236.16	V. nesbittiana	19.5207	-96.8878	MX	N
DVIT2249.09	V. shuttleworthii	29.7339	-82.8828	FL	Y		11.8775	3.27381	3.12492
DVIT2252.10	V. tiliifolia	19.7689	-96.4305	MX	N
DVIT2252.11	V. tiliifolia	19.7689	-96.4305	MX	N
DVIT2252.12	V. tiliifolia	19.7689	-96.4305	MX	N
DVIT2365	V. aestivalis	28.725	-81.8644	FL	N
DVIT2366	V. shuttleworthii	28.725	-81.8644	FL	Y		13.1956	4.10184	3.42022
DVIT2370	V. aestivalis	28.8179	-81.937	FL	N
DVIT2371	V. aestivalis	28.8179	-81.937	FL	N
DVIT2376	V. aestivalis	28.8179	-81.937	FL	Y		16.2321	4.58638	2.60771
DVIT2380	V. aestivalis	28.8179	-81.937	FL	N
DVIT2382	V. aestivalis	28.8179	-81.937	FL	N
DVIT2383	V. aestivalis	28.8179	-81.937	FL	N
DVIT2385	V. aestivalis	28.8179	-81.937	FL	N
DVIT2386	V. aestivalis	28.8179	-81.937	FL	N
DVIT2387	V. shuttleworthii	28.8179	-81.937	FL	Y		12.2786	2.12056	2.87882
DVIT2566	V. aestivalis	28.8179	-81.937	FL	N
DVIT2619	V. aestivalis	28.7432	-81.1346	FL	Y		14.224	2.1173	1.98273
DVIT2943	V. aestivalis	31.1528	-93.2663	LA	N
DVIT2946	V. acerifolia	27.8418	-80.5003	FL	N
DVIT2951	V. vulpina	31.4849	-92.1112	LA	N
GC1	V. arizonica	36.0781	-112.128	AZ	Y		8.29929	0.47334	1.22518
GC3	V. arizonica	36.0781	-112.128	AZ	Y		8.33255	2.27334	1.12518
GC5	V. arizonica	36.0781	-112.128	AZ	Y		8.48638	0.622807	0.858468
GC6	V. arizonica	36.057	-112.144	AZ	Y		9.18296	0.61038	1.08935
Linc1394/SW	V. aestivalis			Unknown	Y		14.3885	3.22825	4.67252
NM03-17S01	V. treleasei	33.3339	-105.083	NM	Y		15.7471	3.25701	3.83332
NM11-023	V. arizonica	32.7698	-108.276	NM	Y		10.3976	0.82334	2.97518
NM11-024	V. arizonica	32.8824	-108.226	NM	Y		10.9927	1.82334	2.47518
NM11-036	V. arizonica	32.9288	-108.21	NM	Y		7.47238	0.87334	2.02518
NM11-039	V. arizonica	32.9495	-108.207	NM	Y		11.9908	3.47334	5.32518
NM11-044f	V. arizonica	33.0399	-108.223	NM	Y		7.6533	0.07334	1.02518
NM11-045	V. arizonica	33.0396	-108.22	NM	Y		10.9465	1.17334	1.72518
NM11-049	V. arizonica	33.035	-108.201	NM	Y		9.31993	0.07334	1.42518
NM11-056	V. arizonica	32.9977	-108.088	NM	Y		11.0974	1.47334	3.52518
NM11-061	V. arizonica	32.932	-108.014	NM	Y		12.5746	1.47334	4.32518
NM11-064	V. arizonica	32.7314	-107.869	NM	Y		9.1922	0.07334	2.52518
NM11-065	V. arizonica	32.646	-107.852	NM	Y		8.74398	1.07334	1.82518
NM11-066	V. arizonica	32.6459	-107.852	NM	Y		8.60167	0.07334	1.42518
NM11-067	V. arizonica	32.6456	-107.852	NM	Y		9.31046	0.07334	1.05851
NM11-071	V. treleasei	33.3822	-105.497	NM	Y		10.4095	1.57334	1.52518
NM11-072	V. treleasei	33.3826	-105.496	NM	Y		11.9778	1.82334	3.72518
NM11-074	V. treleasei	33.3856	-105.495	NM	N
NM11-080	V. treleasei	33.4513	-105.326	NM	Y		11.7992	0.17334	2.72518
NM11-083	V. treleasei	33.5268	-105.438	NM	Y		11.3351	1.47334	2.92518
NM11-084	V. treleasei	33.5267	-105.438	NM	Y		14.0767	3.57334	2.39184
NM11-086	V. treleasei	33.524	-105.463	NM	Y		13.8765	2.87334	3.52518
NM11-089	V. treleasei	33.5231	-105.466	NM	Y		10.9879	0.47334	2.12518
NV11-115	V. girdiana	36.39	-114.43	NV	Y		12.0268	2.87334	2.92518
NV11-116	V. girdiana	36.3768	-114.444	NV	Y		10.1041	3.47334	2.32518
NV11-118	V. girdiana	36.3754	-114.443	NV	Y		9.51788	3.07334	2.52518
NV12-040	V. girdiana	36.1613	-115.499	NV	Y		16.2985	3.07334	3.52518
NV12-041	V. girdiana	36.1564	-115.495	NV	Y		16.4341	4.82334	4.72518
Pillans	V. rupestris			Unknown	Y		14.829	5.87381	5.52492
Pump-station-rupestris	V. rupestris	37.7357	-92.0819	MO	Y		16.9714	8.2434	4.7901
SAZ1	V. arizonica	31.5005	-110.485	AZ	Y		8.40545	0.07334	2.12518
SAZ6	V. arizonica	31.5354	-110.534	AZ	Y		9.07991	0.07334	2.42518
SAZ7	V. arizonica	31.4582	-110.671	AZ	Y		8.78011	0.298334	1.11467
SC11	V. girdiana	36.4196	-116.32	NV	Y		13.5152	3.91006	4.0401
SC12	V. girdiana	37.0323	-117.325	CA	Y	Y	23.7087	6.91007	4.7901
SC14	V. girdiana	37.0328	-117.334	CA	Y	Y	13.9403	5.57673	4.7901
SC17	V. girdiana	35.7327	-117.915	CA	Y		15.6998	4.37064	3.86922
SC23	V. girdiana	35.6671	-118.252	CA	Y	Y	16.4674	4.12333	3.90416
SC26	V. girdiana	34.9316	-118.928	CA	Y		11.5433	2.41006	3.87343
SC30	V. girdiana	33.4624	-117.137	CA	Y		10.1693	3.57673	1.62343
SC36	V. girdiana	33.3301	-117.236	CA	Y		9.70153	2.31786	1.29424
SC38	V. girdiana	33.2317	-117.322	CA	Y	Y	10.6154	2.93467	2.26307
SC39	V. girdiana	33.3181	-117.195	CA	Y		10.7712	2.57673	2.62343
SC42	V. girdiana			CA	Y	Y	13.6177	0.923329	1.70416
SC50	V. girdiana	33.0666	-116.879	CA	Y	Y	12.8382	3.2434	4.05677
SC52	V. girdiana	33.1053	-117.042	CA	Y	Y	11.584	2.91006	3.37343
St. George	V. rupestris			Unknown	Y		12.8015	1.87381	3.77492
T02	V. candicans	33.2576	-97.5832	TX	Y		6.87536	1.37381	3.02492
T03-01S02	V. berlandieri	29.983	-98.9035	TX	Y		13.6229	2.65837	4.28764
T03-02S01	V. monticola	29.983	-98.9035	TX	Y		13.4688	4.9934	4.0401
T03-06S02	V. champinii	30.2469	-98.8701	TX	Y		10.4302	0.576732	3.4401
T03-15	V. rupestris	31.1873	-100.5	TX	Y		16.5746	3.99833	4.41467
T03-16	V. arizonica	29.2942	-103.931	TX	Y		8.86489	0.436775	1.59689
T09	V. doaniana	34.0979	-98.5702	TX	N
T10	V. acerifolia	34.1092	-98.5318	OK	Y		15.7664	3.47381	4.12492
T12	V. doaniana	34.1502	-99.234	TX	Y		16.9666	3.7434	3.70677
T13	V. doaniana	34.2486	-99.3269	TX	Y		13.5982	3.07381	3.52492
T22	V. monticola	30.0474	-99.1403	TX	Y		16.5745	4.41851	2.58405
T36	V. candicans	30.4002	-97.6757	TX	Y		11.5702	1.23478	2.95376
T40	V. monticola	30.3061	-97.9524	TX	Y		15.0552	1.9934	4.1651
T45	V. candicans	30.7593	-98.675	TX	Y		9.96288	2.67381	2.42492
T46	V. candicans	30.7593	-98.675	TX	Y		10.1188	1.58638	1.60771
T48	V. candicans	30.7562	-98.7003	TX	Y		9.34269	1.39806	1.6502
T49	V. monticola	33.5557	-96.0291	TX	Y		11.11	3.63638	1.80771
T52	V. cinerea	30.6327	-97.6772	TX	Y		17.6878	4.47334	1.92518
T56	V. candicans	31.0982	-97.3428	TX	Y		10.4251	0.243399	2.92343
T62	V. candicans	31.2723	-97.5157	TX	Y	Y	10.9282	2.7551	2.76631
T64	V. candicans	31.13	-97.78	TX	Y		11.287	1.68399	1.96797
T65	V. cinerea	31.13	-97.78	TX	Y		16.5348	4.9934	3.9151
T66	V. monticola	31.4352	-97.7439	TX	Y		14.3469	3.33638	4.35771
T68	V. candicans	31.2791	-31.2791	TX	Y	Y	11.9509	0.57334	3.55851
TX12-001	V. vulpina	33.3829	-97.464	TX	N
TX12-002	V. cinerea	33.3817	-97.4689	TX	N
TX12-034	V. doaniana	34.0498	-98.5225	TX	Y		13.3777	4.07334	2.32518
TX12-035	V. doaniana	34.0834	-98.3651	TX	Y		13.739	4.07334	4.52518
TX15-003	V. berlandieri			TX	Y		13.2534	1.96999	3.23097
TX15-063	V. berlandieri	30.6817	-98.312	TX	Y		16.2169	3.36999	3.23097
TX16-012	V. berlandieri			TX	Y	Y	14.699	4.16999	3.83097
TX16-015	V. berlandieri	31.3399	-97.5143	TX	Y		13.2376	1.16999	3.03097
TX16-016	V. berlandieri	31.339	-97.5138	TX	Y		16.3921	3.16999	3.83097
TX16-017	V. berlandieri	31.3694	-97.4937	TX	Y		16.4893	4.36999	4.63097
TX16-018	V. berlandieri	31.0351	-98.1478	TX	Y		15.3321	2.66999	3.08097
TX16-022	V. berlandieri	30.8441	-98.0966	TX	Y		16.7024	4.16999	3.83097
TX16-025	V. berlandieri			TX	Y	Y	15.8245	3.96999	4.03097
TX16-026	V. berlandieri	30.7916	-98.1684	TX	Y		17.0623	3.96999	4.23097
TX16-030	V. berlandieri	30.4835	-98.2946	TX	Y		17.0999	3.56999	3.83097
TX16-032	V. berlandieri	30.4379	-98.3498	TX	Y		15.4107	4.16999	3.1643
TX16-034	V. berlandieri	30.0302	-98.8322	TX	Y		12.5199	2.56999	3.83097
TX16-035	V. berlandieri	30.0297	-98.8317	TX	Y		14.0089	2.36999	4.43097
TX16-065	V. berlandieri	30.1499	-98.0514	TX	Y		16.9326	3.76999	4.03097
TX16-068	V. vulpina	29.9967	-100.045	TX	Y		13.5483	3.56999	4.43097
TX32-01	V. candicans	30.0474	-99.1403	TX	Y		12.5328	2.13638	3.20771
TX67-03	V. monticola	31.4352	-97.7439	TX	Y		14.0814	1.87748	4.03058
TX67-04	V. monticola	31.4352	-97.7439	TX	N
TX9703	V. candicans	29.9627	-98.7863	TX	Y		11.319	4.99114	3.98912
TX9714	V. monticola	29.3475	-99.1414	TX	Y		13.1889	2.91006	0.756768
TX9715	V. candicans	29.3475	-99.1414	TX	Y		10.5125	0.07334	2.52518
TX9720	V. champinii	28.7091	-100.5	TX	Y		12.6972	4.07673	3.62343
TX9721	V. champinii	28.7091	-100.05	TX	Y		13.7038	4.91007	4.0901
TX9722	V. berlandieri	28.7091	-100.05	TX	Y		17.6662	4.67334	5.32518
TX9723	V. champinii	28.7091	-100.05	TX	Y		11.6042	2.67334	3.32518
TX9725	V. rupestris	31.1935	-100.499	TX	Y		16.5132	3.7434	3.42343
TX9726	V. rupestris	31.1935	-100.499	TX	Y		15.3235	3.7434	3.3901
TX9728	V. rupestris	31.1935	-100.499	TX	Y		17.1534	7.82334	5.72518
TX berlandieri	V. berlandieri			TX	Y	Y	16.0505	3.16999	2.83097
TX berlandieri Male	V. berlandieri			TX	Y	Y	16.7878	2.41999	0.0809716
TXNM081	V. arizonica	30.6069	-103.887	TX	Y		13.4438	4.92333	4.50416
TXNM0812	V. arizonica	32.6913	-107.841	NM	N
TXNM082	V. arizonica	30.6069	-103.887	TX	Y		14.4619	3.67334	2.72518
TXNM0821	V. riparia	35.6689	-105.336	NM	Y		13.749	0.87334	3.92518
TXNM0822	V. riparia	35.6689	-105.336	TX	Y	Y	11.4785	0.07334	2.72518
TXNM083	V. arizonica	30.5336	-103.784	TX	Y		11.4872	1.14833	2.11467
TXNM085	V. arizonica	29.4077	-103.192	TX	Y		11.3257	1.81104	3.24761
TXNM088	V. arizonica	29.4077	-103.192	TX	Y		10.4899	1.47334	2.72518
V.tillifoli-1	V. tiliifolia	10.4898	-84.6631	CR	Y		12.2037	4.64713	4.13559
V.tillifoli-2	V. tiliifolia	10.4898	-84.6631	CR	Y		14.7501	7.64713	4.80226
V.tillifoli-3	V. tiliifolia	10.4898	-84.6631	CR	N
V.tillifoli-4	V. tiliifolia	10.4898	-84.6631	CR	N
V.tillifoli-5	V. tiliifolia	10.4898	-84.6631	CR	Y		15.038	3.64713	4.80226
