# Supplementary material for: Genetic analysis reveals an east-west divide within North American Vitis species that mirrors their resistance to Pierce’s disease
Source: PLoS One. 2020 Dec 18;15(12):e0243445. doi: 10.1371/journal.pone.0243445 (PMC7748146; doi:10.1371/journal.pone.0243445)
Supplement: S2 Table — The % missing data, number of observed alleles (Na), observed heterozygosity (Ho), and expected heterozygosity (He) were determined with 326 accessions that were included in the final analysis. (XLSX) [file pone.0243445.s006.xlsx]

## Sheet: S2 Table - marker info
S2 Table. List of 24 SSR markers with chromosome designation, and flourecent label. The % missing data, number of observed alleles (Na), observed heterozygosity (Ho), and expected heterozygosity (He) were determined with 326 accessions that were included in the final analysis.
Marker	Chromosome	Label	Used for analysis	Missing data %	Na	Ho	He
VVIP60	1	HEX	No	-	-
VrZAG93	2	NED	Yes	4.29448	30	0.759615	0.936664
VVIb23	2	HEX	Yes	1.53374	29	0.70405	0.817769
VVMD28	3	6-FAM	Yes	0.920245	33	0.76161	0.928956
VVMD32	4	NED	Yes	3.37423	27	0.336508	0.796331
VVMD27	5	NED	Yes	0.613497	28	0.799383	0.950159
VrZAG79	5	6-FAM	Yes	0.306748	20	0.713846	0.922792
VVMD21	6	6-FAM	Yes	0.613497	32	0.583333	0.875217
VVMD31	7	6-FAM	Yes	1.84049	28	0.69375	0.932267
VVMD7	7	NED	Yes	0.306748	18	0.412308	0.90206
VrZAG62	7	HEX	Yes	0.613497	37	0.648148	0.932018
VMC1b11	8	HEX	Yes	0.306748	29	0.627692	0.884248
VVIq52	9	6-FAM	Yes	7.97546	10	0.296667	0.653139
VVIV37	10	6-FAM	No	-	-	-	-
VVS02	11	6-FAM	Yes	0.613497	27	0.641975	0.910489
VMC4f3.1	12	HEX	No	-	-	-	-
UDV124	13	6-FAM	No	-	-	-	-
VVIp26	14	HEX	Yes	1.22699	38	0.732919	0.946988
VVIp22	14	6-FAM	Yes	11.0429	35	0.47931	0.917569
VVIv67	15	HEX	Yes	5.21472	50	0.666667	0.962859
VVMD5	16	6-FAM	Yes	1.84049	33	0.65625	0.933984
VVIn73	17	6-FAM	Yes	0	12	0.533742	0.797113
VMC7f2	18	HEX	Yes	0.306748	13	0.618462	0.75305
VVIp31	19	6-FAM	Yes	2.76074	26	0.709779	0.941528
Average				2.2	27.75	0.61	0.88
