# Supplementary material for: Genetic analysis reveals an east-west divide within North American Vitis species that mirrors their resistance to Pierce’s disease
Source: PLoS One. 2020 Dec 18;15(12):e0243445. doi: 10.1371/journal.pone.0243445 (PMC7748146; doi:10.1371/journal.pone.0243445)
Supplement: S3 Table — Least square mean values for cfu/ml, CMI index and LS/LL from Table S1 were divided into 5 categories; 1 = 6.9–9.1, 2 = 9.2–11.1, 3 = 11.2–13.1, 4 = 13.2–15.1, 5 = above 15.2. The five categories for the CMI and LS/LL scores were: 1 (0–1), 2 (1.1–2.0), 3 (2.1–3.0), 4 (3.1–4), and 5 (4.1and above). Accessions are organized from lower to higher CMI values. Underlined and bold accessions were identified to carry PdR1 resistance locus. (XLSX) [file pone.0243445.s007.xlsx]

## Sheet: S3 Table-categorical scores
S3 Table. List of 266 accessions with species designation and collection location that were tested for PD resistance under greenhouse conditions. Least square mean values for cfu/ml, CMI index and LS/LL from Table S1 were divided into 5 categories; 1 = 6.9 - 9.1, 2 = 9.2 - 11.1, 3 = 11.2 - 13.1, 4 = 13.2 - 15.1, 5 = above 15.2. The five categories for the CMI and LS/LL scores were: 1 (0 – 1), 2 (…
	Accessions	Species code	State-country	CFU	CMI	LS/LL
Group 1	b46-48	V. arizonica	TX	1	1	1
	DVIT2211.7	V. arizonica	AZ	1	1	1
	ANU56	V. arizonica	AZ	1	1	1
	GC5	V. arizonica	AZ	1	1	1
	b40-29	V. arizonica	MX	1	1	1
	A20	V. arizonica	AZ	1	1	1
	b46-43	V. arizonica	TX	1	1	1
	b40-34	V. arizonica	MX	1	1	1
	NM11-044f	V. arizonica	NM	1	1	1
	SAZ7	V. arizonica	AZ	1	1	2
	A56	V. arizonica	AZ	1	1	2
	AZ11-007	V. arizonica	AZ	1	1	2
	GC1	V. arizonica	AZ	1	1	2
	b42-24	V. cinerea	MX	1	1	2
	A27	V. arizonica	AZ	1	1	2
	AZ11-006	V. arizonica	AZ	1	1	2
	AZ11-008	V. arizonica	AZ	1	1	2
	NM11-066	V. arizonica	NM	1	1	2
	A55	V. arizonica	AZ	1	1	2
	b40-50	V. arizonica	MX	1	1	2
	A57	V. arizonica	AZ	1	1	2
	AZ11-005	V. arizonica	AZ	1	1	2
	T03-16	V. arizonica	TX	1	1	2
	A24	V. arizonica	AZ	1	1	2
	AZ11-010	V. treleasei	AZ	1	1	2
	A21	V. arizonica	AZ	1	1	2
	A01	V. arizonica	AZ	1	1	2
	AZ11-105	V. arizonica	AZ	1	1	2
	NM11-036	V. arizonica	NM	1	1	2
	A14	V. arizonica	AZ	1	1	3
	SAZ1	V. arizonica	AZ	1	1	3
	SAZ6	V. arizonica	AZ	1	1	3
	A03	V. arizonica	AZ	1	1	3
	ANU71	V. arizonica	AZ	1	1	4
	AZ11-107	V. treleasei	AZ	1	1	5
	ANU05	V. girdiana	AZ	1	2	2
	A18	V. arizonica	AZ	1	2	2
	DVIT1269	V. arizonica	Unknown	1	2	2
	A52	V. arizonica	AZ	1	2	2
	A29	V. arizonica	AZ	1	2	2
	A58	V. arizonica	AZ	1	2	2
	NM11-065	V. arizonica	NM	1	2	2
	ANU77	V. arizonica	NV	1	2	3
	b40-61	V. arizonica	MX	1	2	3
	b43-15	V. arizonica	MX	1	2	3
	T02	V. candicans	TX	1	2	3
	GC3	V. arizonica	AZ	1	3	2
	A54	V. arizonica	AZ	1	3	2
	b43-17	V. arizonica	MX	1	3	3
	b43-56	V. arizonica	MX	1	3	4
	A05	V. arizonica	AZ	1	4	2
	AZ11-001	V. arizonica	AZ	1	4	3
Group 2	b47-32	V. arizonica	TX	2	1	1
	NM11-067	V. arizonica	NM	2	1	2
	GC6	V. arizonica	AZ	2	1	2
	ANU57	V. arizonica	AZ	2	1	2
	A28	V. arizonica	AZ	2	1	2
	b42-26	V. arizonica	MX	2	1	2
	AZ11-104	V. treleasei	AZ	2	1	2
	NM11-049	V. arizonica	NM	2	1	2
	b47-05	V. arizonica	TX	2	1	2
	b41-13	V. arizonica	MX	2	1	2
	ANU67	V. arizonica	AZ	2	1	2
	C23-94	V. arizonica	AZ	2	1	2
	b47-06	V. arizonica	TX	2	1	2
	b43-12	V. arizonica	MX	2	1	2
	ANU43	V. arizonica	AZ	2	1	2
	b47-27	V. arizonica	TX	2	1	2
	b43-14	V. arizonica	MX	2	1	2
	b47-28	V. arizonica	TX	2	1	3
	NM11-089	V. treleasei	NM	2	1	3
	b42-33	V. cinerea	MX	2	1	3
	AZ11-017	V. arizonica	AZ	2	1	3
	b47-33	V. arizonica	TX	2	1	3
	NM11-064	V. arizonica	NM	2	1	3
	TX9715	V. candicans	TX	2	1	3
	ANU49	V. arizonica	AZ	2	1	3
	A43	V. arizonica	AZ	2	1	3
	b41-23	V. cinerea	MX	2	1	3
	T56	V. candicans	TX	2	1	3
	NM11-023	V. arizonica	NM	2	1	3
	ANU63	V. arizonica	AZ	2	1	4
	T03-06S02	V. champinii	TX	2	1	4
	b44-53	V. cinerea	MX	2	2	2
	b43-36	V. arizonica	MX	2	2	2
	NM11-071	V. treleasei	NM	2	2	2
	T46	V. candicans	TX	2	2	2
	T48	V. candicans	TX	2	2	2
	NM11-045	V. arizonica	NM	2	2	2
	DVIT1609	V. aestivalis	IL	2	2	3
	ANU45	V. arizonica	AZ	2	2	3
	NM11-024	V. arizonica	NM	2	2	3
	TXNM088	V. arizonica	TX	2	2	3
	ANU62	V. arizonica	AZ	2	2	3
	b42-55	V. cinerea	MX	2	2	3
	AZ11-100	V. treleasei	AZ	2	2	4
	NM11-056	V. arizonica	NM	2	2	4
	SC36	V. girdiana	CA	2	3	2
	DVIT2236.02	V. nesbittiana	MX	2	3	2
	b40-14	V. arizonica	MX	2	3	2
	A35	V. arizonica	AZ	2	3	2
	SC38	V. girdiana	CA	2	3	3
	b43-57	V. arizonica	MX	2	3	3
	DVIT1416	V. aestivalis	FL	2	3	3
	T45	V. candicans	TX	2	3	3
	A04	V. arizonica	AZ	2	3	3
	SC39	V. girdiana	CA	2	3	3
	T62	V. candicans	TX	2	3	3
	b45-15	V. cinerea	MX	2	3	3
	SC30	V. girdiana	CA	2	4	2
	b40-51	V. cinerea	MX	2	4	2
	T49	V. monticola	TX	2	4	2
	NV11-116	V. girdiana	NV	2	4	3
	NV11-118	V. girdiana	NV	2	4	3
	ANU46	V. arizonica	AZ	2	4	5.02492
Group 3	b44-52	V. cinerea	MX	3	1	2
	ANU51	V. arizonica	AZ	3	1	3
	ANU54	V. arizonica	AZ	3	1	3
	TXNM0822	V. riparia	TX	3	1	3
	NM11-080	V. treleasei	NM	3	1	3
	ANU53	V. arizonica	AZ	3	1	3
	b42-51	V. cinerea	MX	3	1	4
	b40-13	V. arizonica	MX	3	1	4
	T68	V. candicans	TX	3	1	4
	b45-53	V. cinerea	MX	3	1	4
	AZ11-091	V. treleasei	AZ	3	1	4
	T64	V. candicans	TX	3	2	1.96797
	TXNM083	V. arizonica	TX	3	2	3
	A40	V. arizonica	AZ	3	2	3
	NM11-083	V. treleasei	NM	3	2	3
	T36	V. candicans	TX	3	2	3
	b44-44	V. cinerea	MX	3	2	4
	ANU48	V. arizonica	AZ	3	2	4
	TXNM085	V. arizonica	TX	3	2	4
	b42-34	V. cinerea	MX	3	2	4
	NM11-072	V. treleasei	NM	3	2	4
	AZ11-103	V. treleasei	AZ	3	2	4
	St.George	V. rupestris	Unknown	3	2	4
	b44-22	V. cinerea	MX	3	2	4
	NM11-061	V. arizonica	NM	3	2	5
	DVIT2235.05	V. nesbittiana	MX	3	3	2
	ANU60	V. arizonica	AZ	3	3	3
	ANU61	V. arizonica	AZ	3	3	3
	ANU42	V. arizonica	AZ	3	3	3
	DVIT2387	V. shuttleworthii	FL	3	3	3
	NV11-115	V. girdiana	NV	3	3	3
	b45-05	V. cinerea	MX	3	3	3
	b45-28	V. cinerea	MX	3	3	4
	ANU32	V. arizonica	AZ	3	3	4
	TX32-01	V. candicans	TX	3	3	4
	DVIT1714	V. shuttleworthii	FL	3	3	4
	ANU01	V. arizonica	NV	3	3	4
	TX9723	V. champinii	TX	3	3	4
	SC52	V. girdiana	CA	3	3	4
	ANU66	V. arizonica	AZ	3	3	4
	TX16-034	V. berlandieri	TX	3	3	4
	SC26	V. girdiana	CA	3	3	4
	b44-21	V. cinerea	MX	3	3	5
	ANU47	V. arizonica	AZ	3	3	5
	DVIT1705	V. aestivalis	FL	3	4	3
	ANU78	V. girdiana	NV	3	4	3
	DVIT2249.09	V. shuttleworthii	FL	3	4	4
	ANU14	V. arizonica	UT	3	4	4
	SC50	V. girdiana	CA	3	4	5
	AZ11-092	V. treleasei	AZ	3	4	5
	NM11-039	V. arizonica	NM	3	4	5
	b45-45	V. cinerea	MX	3	5	3
	TX9720	V. champinii	TX	3	5	4
	C52-94	V. aestivalis	Unknown	3	5	4
	TX9703	V. candicans	TX	3	5	4
	V.tiliifoli-1	V. tiliifolia	CR	3	5	5
	b44-11	V. cinerea	MX	3	5	5
Group 4	SC42	V. girdiana	CA	4	1	2
	ANU23	V. arizonica	UT	4	1	3
	TXNM0821	V. riparia	NM	4	1	4
	TX15-003	V. berlandieri	TX	4	1.96999	4
	T40	V. monticola	TX	4	1.9934	5
	TX16-015	V. berlandieri	TX	4	2	3.03097
	b45-02	V. cinerea	MX	4	2	4
	TX67-03	V. monticola	TX	4	2	4
	TX9714	V. monticola	TX	4	3	1
	DVIT2619	V. aestivalis	FL	4	3	1.98273
	ANU50	V. arizonica	AZ	4	3	3
	b46-01	V. cinerea	MX	4	3	3
	NM11-086	V. treleasei	NM	4	3	4
	AZ11-101	V. treleasei	AZ	4	3	4
	A de Serres	V. rupestris	Unknown	4	3	4
	b45-26	V. cinerea	MX	4	3	4
	b46-22	V. cinerea	MX	4	3	4
	T03-01S02	V. berlandieri	TX	4	3	5
	b44-16	V. cinerea	MX	4	3	5
	TX16-035	V. berlandieri	TX	4	3	5
	NM11-084	V. treleasei	NM	4	4	3
	TXNM082	V. arizonica	TX	4	4	3
	9006vulpina	V. vulpina	TX	4	4	3.00771
	T13	V. doaniana	TX	4	4	4
	ANU28	V. arizonica	UT	4	4	4
	SC11	V. girdiana	NV	4	4	4
	T66	V. monticola	TX	4	4	5
	TX16-068	V. vulpina	TX	4	4	5
	Linc1394/SW	V. aestivalis	Unknown	4	4	5
	V.tiliifoli-5	V. tiliifolia	CR	4	4	5
	TX12-034	V. doaniana	TX	4	5	3
	DVIT1702	V. aestivalis	FL	4	5	3.00771
	DVIT2366	V. shuttleworthii	FL	4	5	4
	TX16-012	V. berlandieri	TX	4	5	4
	T03-02S01	V. monticola	TX	4	5	4
	TX9721	V. champinii	TX	4	5	5
	TXNM081	V. arizonica	TX	4	5	5
	TX12-035	V. doaniana	TX	4	5	5
	SC14	V. girdiana	CA	4	5	5
	V.tiliifoli-2	V. tiliifolia	CR	4	5	5
	Pillans	V. rupestris	Unknown	4	5	5
Group 5	TX berlandieri Male	V. berlandieri	TX	5	3	1
	DVIT2220.04	V. berlandieri	TX	5	3	2
	ANU18	V. treleasei	UT	5	3	3
	TX16-018	V. berlandieri	TX	5	3	4
	b45-63	V. cinerea	MX	5	3	4
	TX berlandieri	V. berlandieri	TX	5	4	3
	DVIT1585	V. aestivalis	IL	5	4	3
	TX15-063	V. berlandieri	TX	5	4	4
	b46-21	V. cinerea	MX	5	4	4
	TX9726	V. rupestris	TX	5	4	4
	TX9725	V. rupestris	TX	5	4	4
	NV12-040	V. girdiana	NV	5	4	4
	T12	V. doaniana	TX	5	4	4
	TX16-016	V. berlandieri	TX	5	4	4
	TX16-030	V. berlandieri	TX	5	4	4
	NM03-17S01	V. treleasei	NM	5	4	4
	C173-96	V. riparia	CN	5	4	4
	TX16-065	V. berlandieri	TX	5	4	4
	TX16-025	V. berlandieri	TX	5	4	4
	T10	V. acerifolia	OK	5	4	5
	DVIT1719	V. labrusca	BR	5	4	5
	DVIT2224.01	V. cinerea	TX	5	4	5
	TX16-026	V. berlandieri	TX	5	4	5
	DVIT1418	V. rupestris	Unknown	5	4	5
	T03-15	V. rupestris	TX	5	4	5
	DVIT1421	V. rupestris	Unknown	5	4	5
	T52	V. cinerea	TX	5	5	2
	DVIT1300	V. aestivalis	FL	5	5	3
	T22	V. monticola	TX	5	5	3
	DVIT2376	V. aestivalis	FL	5	5	3
	TX16-032	V. berlandieri	TX	5	5	4
	TX16-022	V. berlandieri	TX	5	5	4
	SC17	V. girdiana	CA	5	5	4
	SC23	V. girdiana	CA	5	5	4
	DVIT2198	V. aestivalis	TX	5	5	4
	ANU09	V. arizonica	UT	5	5	4
	ANU10	V. arizonica	UT	5	5	4
	T65	V. cinerea	TX	5	5	4
	collection_17-91707	V. labrusca	GA	5	5	4
	DVIT1608	V. aestivalis	IL	5	5	4
	C178-96	V. riparia	CN	5	5	4
	C187-96	V. labrusca	PN	5	5	5
	ANU21	V. arizonica	UT	5	5	5
	TX16-017	V. berlandieri	TX	5	5	5
	DVIT1710	V. aestivalis	FL	5	5	5
	NV12-041	V. girdiana	NV	5	5	5
	SC12	V. girdiana	CA	5	5	5
	Pump-station-rupestris	V. rupestris	MO	5	5	5
	DVIT1420	V. rupestris	Unknown	5	5	5
	ANU25	V. girdiana	UT	5	5	5
	ANU11	V. arizonica	UT	5	5	5
	TX9722	V. berlandieri	TX	5	5	5
	TX9728	V. rupestris	TX	5	5	5
