# Supplementary material for: Genetic analysis reveals an east-west divide within North American Vitis species that mirrors their resistance to Pierce’s disease
Source: PLoS One. 2020 Dec 18;15(12):e0243445. doi: 10.1371/journal.pone.0243445 (PMC7748146; doi:10.1371/journal.pone.0243445)
Supplement: S4 Table — ND is no data. (XLSX) [file pone.0243445.s008.xlsx]

## Sheet: S4 Table -SSR data
S4 Table. Simple sequence repeat marker data for 326 accessions that were included for the genetic analysis. ND is no data.
Accession ID	VVIp26	VVIp22	VVIv67	VVMD31	VMC1b11	VVMD7	VVIq52	VVMD28	VVMD32	VrZAG62	VVMD21	VVMD5	VVS02	VVIn73	VVMD27	VVIp31	VrZAG93	VrZAG79	VVIb23	VMC7f2
93505	129-149	324-324	343-345	200-200	173-173	231-239	76-78	226-226	247-249	176-198	234-236	228-228	120-120	263-263	177-181	176-176	182-204	242-242	278-281	191-193
9006vulpina	125-155	315-341	323-375	ND	171-175	235-237	76-76	224-230	245-245	190-192	222-246	ND	138-138	261-261	179-183	ND	192-204	252-258	284-288	191-197
A de Serres	137-137	328-331	359-367	212-214	165-165	247-247	78-82	216-246	231-233	169-177	222-224	246-246	128-136	253-253	193-201	ND	218-220	252-252	284-307	197-201
A01	143-147	ND	363-367	196-222	165-167	239-241	76-78	230-234	233-233	196-196	216-236	ND	116-118	253-265	205-205	166-190	212-214	228-252	282-284	197-197
A14	143-143	330-348	367-375	196-222	165-165	243-243	76-82	240-248	233-233	194-198	216-216	246-250	136-136	263-265	191-197	192-192	188-188	228-228	284-284	197-197
A18	143-147	330-336	353-373	214-218	165-165	231-245	76-82	232-240	233-233	194-196	216-216	222-246	118-132	263-265	191-207	174-174	212-216	228-246	282-284	197-197
A20	143-145	330-336	373-377	196-222	165-165	231-247	76-76	228-242	233-233	170-196	216-216	222-242	118-136	261-261	187-205	188-188	188-208	228-254	284-288	197-197
A21	147-161	330-336	369-373	218-232	165-168	231-249	76-76	232-242	231-231	170-188	216-216	248-248	132-136	263-263	183-191	184-194	188-214	228-252	284-284	197-197
A24	147-161	330-330	371-371	216-226	165-165	239-239	76-76	232-242	233-233	192-196	228-232	222-222	118-132	263-265	191-207	182-182	188-214	228-228	284-288	199-199
A27	161-161	330-336	369-369	218-228	165-165	231-233	78-78	232-236	233-233	188-192	216-216	228-242	118-132	261-261	187-199	178-182	188-214	252-252	282-284	197-199
A28	161-161	ND	365-375	196-196	165-165	241-241	76-76	240-242	233-233	194-196	216-216	222-242	118-134	253-253	209-221	166-186	212-212	244-254	272-288	197-199
A29	143-147	335-335	363-369	222-222	165-167	239-241	76-78	230-234	233-233	196-196	216-236	222-246	116-118	253-265	203-207	166-190	212-214	228-228	282-284	191-201
A03	161-161	330-336	351-373	218-222	165-167	231-241	76-76	240-242	233-233	176-192	214-216	222-240	118-118	261-263	205-205	170-184	188-188	228-252	282-284	197-197
A35	145-163	336-336	349-371	216-226	167-167	231-237	76-76	242-250	233-233	192-196	216-254	222-250	132-132	261-263	191-205	178-188	192-214	250-252	284-288	197-199
A04	161-161	330-345	353-369	226-232	165-167	233-233	78-78	236-252	233-233	188-198	216-216	240-242	132-136	263-263	203-205	166-188	212-214	228-256	286-288	197-199
A40	147-161	336-336	347-373	222-234	165-165	243-243	78-82	234-234	233-233	194-196	226-238	222-242	122-130	261-265	191-207	174-186	196-214	228-228	284-288	197-215
A43	147-147	330-335	ND	218-220	165-165	231-243	82-82	244-244	233-233	192-196	216-216	228-248	118-124	265-269	197-199	188-188	196-210	228-228	282-288	197-197
A05	149-161	336-336	369-373	226-232	165-167	233-243	78-78	236-238	245-245	188-198	216-216	240-242	132-136	265-265	203-205	170-182	212-214	228-228	282-284	197-197
A52	145-147	335-335	ND	208-214	165-165	225-225	78-78	238-246	229-229	192-198	216-216	222-242	116-118	265-265	191-207	178-190	212-214	228-228	282-284	197-215
A54	157-163	330-331	ND	230-232	167-167	231-231	76-82	226-240	233-249	192-196	216-236	230-250	118-118	261-261	205-209	182-190	212-214	228-239	280-284	197-197
A55	147-161	328-330	373-373	220-228	165-165	243-243	78-78	232-242	233-237	176-176	216-236	228-230	118-136	261-261	183-209	182-190	188-216	228-239	284-284	197-197
A56	161-161	322-335	ND	214-226	165-165	231-241	78-82	232-236	233-233	192-196	216-216	228-230	116-122	263-263	187-207	166-178	212-216	228-250	284-288	197-197
A57	147-151	330-330	369-373	224-226	165-167	241-241	76-78	230-240	249-249	198-202	216-218	242-246	118-136	263-265	203-205	180-182	212-214	228-242	284-284	197-197
A58	143-143	330-344	351-375	224-230	168-168	225-241	76-82	232-240	233-233	198-198	216-236	226-250	118-118	253-265	203-207	180-190	188-216	252-252	284-284	197-197
ANU01	127-139	336-342	339-345	208-210	165-167	239-251	78-78	220-224	241-241	170-170	236-238	222-250	128-134	253-253	195-217	164-172	208-216	232-240	284-284	197-197
ANU09	127-159	330-336	347-381	196-210	165-167	251-251	78-78	236-246	233-233	198-198	226-226	222-240	118-118	253-261	183-197	192-192	214-216	240-252	284-284	197-197
ANU10	159-159	330-330	351-381	196-210	165-169	251-251	ND	236-236	233-245	198-198	216-226	222-248	140-140	253-263	197-207	182-184	214-214	228-252	284-286	197-197
ANU11	159-161	330-330	347-369	210-216	165-167	239-247	82-82	236-244	233-233	192-194	216-218	220-222	118-140	269-269	201-205	192-192	212-212	252-252	284-284	197-197
ANU14	161-161	330-337	347-369	210-216	165-167	239-247	82-82	232-244	233-233	192-194	216-218	220-222	118-140	253-269	201-205	188-192	192-212	240-252	284-284	197-215
ANU18	161-161	330-337	347-347	196-216	165-167	239-247	82-82	232-244	233-233	192-194	216-218	220-222	118-140	253-253	201-205	188-192	192-212	240-252	284-284	197-215
ANU21	127-159	330-336	347-347	210-210	169-169	251-251	82-82	232-246	233-237	198-198	216-226	222-222	118-146	253-253	197-199	170-170	190-214	240-254	284-286	197-197
ANU23	159-169	330-340	347-391	196-196	165-169	247-251	76-78	236-244	233-233	192-198	216-226	258-262	118-148	253-263	187-201	188-192	212-214	240-252	284-284	197-201
ANU25	131-149	330-330	347-381	196-196	165-167	251-251	78-78	236-236	233-233	192-198	216-218	222-222	118-148	253-253	207-215	176-192	214-218	252-252	284-286	197-197
ANU28	161-161	330-337	347-369	210-216	165-167	239-247	82-82	232-244	233-233	192-194	216-218	220-222	118-140	253-269	201-205	188-192	192-212	240-252	284-284	197-215
ANU32	135-159	328-328	351-369	210-210	167-167	237-239	76-78	218-228	245-245	196-196	252-252	250-250	116-132	253-263	201-217	166-184	212-212	250-252	284-284	195-197
ANU42	135-159	330-335	367-367	196-210	164-164	239-239	78-78	218-230	233-233	196-200	216-252	220-228	118-118	253-263	187-205	180-180	196-214	252-254	284-284	197-199
ANU43	139-143	330-335	361-369	216-220	165-167	225-245	76-78	230-238	233-233	196-196	216-246	228-242	118-124	261-261	195-195	ND	190-212	238-248	284-284	199-203
ANU45	143-169	336-336	ND	222-222	167-169	231-247	76-78	234-240	233-233	196-196	216-262	242-242	118-118	253-261	187-217	172-174	186-194	248-268	284-284	197-199
ANU46	139-145	330-332	367-367	204-224	165-165	225-239	78-78	228-230	235-235	194-196	216-260	222-246	124-124	259-265	183-199	180-196	212-212	228-242	284-286	197-197
ANU47	147-175	330-330	ND	208-220	165-169	225-225	76-78	228-242	ND	196-196	216-216	240-250	118-118	261-267	197-205	172-186	192-212	228-256	284-284	197-201
ANU48	147-169	330-330	377-383	196-210	165-167	239-249	78-82	218-228	245-245	196-198	216-248	ND	118-150	261-265	197-203	178-184	182-212	246-254	284-284	197-197
ANU49	137-169	330-336	369-369	204-220	165-165	239-239	82-82	228-242	233-233	196-198	216-216	222-222	118-124	263-265	195-203	174-178	212-220	238-246	284-284	197-201
ANU50	149-159	330-330	365-367	208-208	165-167	239-243	78-80	228-230	241-241	196-196	216-216	242-242	122-124	253-263	205-211	166-174	182-188	254-256	284-284	197-201
ANU51	145-159	336-336	371-383	204-210	165-167	231-237	78-78	244-250	245-245	196-198	216-216	242-242	118-118	265-267	205-205	180-184	182-182	250-254	284-286	197-199
ANU53	151-161	330-335	359-375	208-218	165-167	225-225	76-76	220-220	245-245	194-196	216-216	222-250	124-124	261-265	197-205	180-182	192-212	246-250	284-294	197-201
ANU54	137-159	330-330	ND	204-210	163-165	247-247	76-78	228-250	ND	196-200	216-216	222-242	118-118	253-265	207-211	188-190	212-214	238-254	284-284	197-197
ANU56	147-161	331-335	377-389	210-220	165-167	225-237	78-78	218-230	241-241	194-196	216-216	222-228	118-154	265-267	187-211	186-190	186-212	252-264	294-294	197-201
ANU57	147-147	330-330	371-393	210-222	167-167	235-245	78-78	228-232	233-233	194-196	244-246	242-242	118-118	263-267	195-195	182-190	212-212	228-228	284-286	197-199
ANU60	137-143	330-330	349-385	210-224	165-167	239-245	78-78	230-230	241-241	194-194	216-216	222-242	118-138	261-267	211-211	186-186	212-212	228-254	284-284	197-197
ANU61	151-159	330-330	367-379	222-222	165-167	225-241	ND	246-248	233-241	198-200	216-216	250-250	118-118	253-269	195-199	176-188	212-212	228-242	282-284	197-197
ANU62	143-145	330-336	351-369	214-224	165-167	225-225	78-78	230-244	233-233	194-198	216-246	242-250	118-136	261-267	195-199	188-188	212-212	252-252	284-286	197-201
ANU63	143-161	330-330	351-351	218-224	165-167	225-225	76-78	238-248	233-233	194-200	216-246	242-250	132-136	253-261	199-205	180-190	186-214	252-254	284-288	197-199
ANU67	151-161	336-336	351-391	214-218	165-167	239-239	78-82	234-234	233-233	185-192	242-268	222-250	130-140	265-267	199-207	180-182	210-212	238-240	284-286	197-197
ANU71	159-169	330-337	371-391	196-196	169-169	231-239	78-78	228-228	233-233	192-198	226-238	228-246	118-118	265-265	187-209	166-182	210-218	240-240	284-284	197-201
ANU77	159-159	330-330	347-347	210-210	167-169	251-251	76-82	224-224	233-233	198-198	216-226	222-260	138-140	253-253	199-199	172-172	216-218	240-240	284-286	197-197
ANU78	159-159	330-330	347-347	210-210	167-169	251-251	76-80	224-224	233-233	198-198	226-226	222-222	148-148	253-253	217-217	172-172	216-216	240-240	284-286	197-197
AZ11-001	147-161	331-336	371-375	214-224	165-167	239-241	76-76	228-240	233-241	192-198	216-216	220-250	118-122	261-263	183-205	174-188	188-222	228-252	284-288	197-199
AZ11-005	151-163	336-336	369-375	222-222	165-167	225-243	82-82	246-248	233-233	192-198	216-216	222-250	118-118	253-265	201-203	178-190	188-212	238-252	284-284	197-215
AZ11-006	145-147	335-335	351-397	208-214	164-165	225-225	78-78	238-246	229-229	192-198	216-216	222-242	116-118	265-265	191-207	178-190	212-214	228-228	282-284	197-215
AZ11-007	147-147	331-338	393-393	224-234	164-165	231-231	78-78	218-240	233-233	192-194	216-216	226-242	118-124	263-263	197-205	180-180	212-212	228-254	282-284	197-197
AZ11-008	147-167	336-338	351-363	210-224	165-165	233-239	78-78	232-234	233-239	192-192	216-216	242-248	118-132	253-263	197-205	182-194	188-188	238-246	284-286	197-201
AZ11-010	145-161	330-336	349-351	210-222	165-165	239-243	76-78	240-246	233-233	186-196	216-216	228-246	118-118	257-261	205-205	174-192	190-212	228-242	286-290	197-197
AZ11-017	147-159	330-330	351-351	214-220	165-169	239-241	78-78	244-248	245-245	176-192	216-216	220-228	118-130	263-263	191-201	174-180	192-214	228-252	282-284	197-201
AZ11-091	145-155	331-336	351-351	218-226	165-165	225-249	78-78	226-240	233-233	194-202	228-228	242-260	118-118	253-253	201-205	176-178	216-218	238-254	272-284	199-201
AZ11-092	149-159	330-343	351-369	224-236	164-177	225-245	82-82	228-234	245-245	196-202	216-228	220-242	118-118	261-267	201-215	178-180	190-216	250-250	282-284	197-201
AZ11-100	147-155	336-336	351-387	212-224	164-167	225-225	82-82	230-234	ND	196-198	216-220	250-250	118-124	263-267	201-201	186-194	188-190	238-250	284-286	197-197
AZ11-101	147-159	330-330	369-371	216-224	167-167	247-247	76-78	234-242	233-233	196-196	220-228	222-246	116-118	253-261	183-207	172-190	190-190	250-250	284-286	197-219
AZ11-103	147-161	331-336	369-375	210-220	165-165	245-245	76-82	228-230	233-233	196-196	228-236	220-250	118-124	263-265	189-191	182-182	210-216	254-264	284-284	199-219
AZ11-104	143-171	331-338	351-353	208-220	165-167	225-245	82-82	226-242	241-241	196-196	216-216	220-242	116-118	253-267	187-201	180-192	186-216	250-258	282-286	197-197
AZ11-105	159-169	335-340	353-369	218-224	169-169	225-245	82-82	218-242	233-233	192-196	216-228	230-242	116-118	263-265	201-213	178-192	186-186	250-250	284-286	197-215
AZ11-107	147-171	331-336	397-401	204-220	164-165	247-247	82-82	228-240	249-249	196-198	216-216	222-242	118-136	257-267	191-203	180-180	188-212	238-250	284-284	195-197
b40-13	147-147	330-330	351-361	224-224	165-165	241-241	82-82	232-242	233-233	192-192	216-226	222-226	124-132	265-265	205-215	182-182	212-212	228-228	284-284	191-197
b40-14	159-175	330-346	361-373	210-224	165-165	241-241	78-78	228-232	235-235	192-192	226-226	222-228	118-138	261-265	205-215	182-182	212-212	228-228	284-284	191-197
b40-29	135-159	330-330	361-371	214-218	165-165	245-245	78-82	234-238	233-233	202-202	216-216	220-246	118-136	253-261	209-213	188-190	188-192	228-228	284-288	197-199
b40-34	147-149	330-330	ND	218-218	165-165	241-241	78-78	230-230	233-245	196-196	234-234	250-250	118-118	265-267	201-201	186-190	188-214	228-228	284-284	197-197
b40-50	135-159	330-330	361-371	214-218	165-165	245-245	78-82	234-238	233-233	202-202	216-216	220-246	118-136	253-261	209-213	188-190	188-192	228-228	284-288	197-199
b40-51	127-137	335-341	321-325	224-224	191-193	227-227	76-76	246-250	233-237	190-201	230-232	232-232	122-132	263-265	179-195	186-186	204-204	250-262	274-282	191-197
b40-61	145-147	331-331	ND	208-216	163-165	241-241	78-82	228-248	231-233	186-198	230-238	224-224	138-144	263-263	197-201	176-206	186-186	228-252	284-286	199-199
b41-13	147-153	317-330	371-371	212-224	165-165	247-247	78-78	230-242	245-245	196-198	226-234	246-250	118-134	263-265	199-201	174-190	188-218	228-252	284-304	197-199
b41-23	121-125	341-341	311-311	194-196	195-209	229-229	76-76	230-234	237-237	190-210	222-230	224-230	132-132	263-263	181-189	178-182	192-204	238-254	284-288	191-191
b42-24	121-121	341-343	311-311	196-196	195-203	227-227	84-84	244-250	237-241	190-206	222-222	224-230	138-140	265-267	173-183	168-200	188-192	238-258	274-284	201-205
b42-26	145-167	336-345	355-375	196-224	165-165	231-243	78-78	242-242	233-233	189-196	216-216	246-250	132-132	263-263	197-205	166-166	214-214	242-252	284-284	197-197
b42-33	125-131	335-341	309-311	194-198	195-203	227-227	74-74	230-244	233-237	190-212	232-232	228-232	136-138	263-263	181-197	178-180	190-204	240-254	274-284	199-205
b42-34	129-133	341-341	311-311	200-200	199-199	227-227	76-82	230-232	237-237	174-190	254-254	224-228	136-140	263-265	181-197	168-174	190-204	240-254	274-288	191-199
b42-51	121-141	341-341	311-311	200-200	203-205	227-227	76-76	224-230	237-237	190-212	228-232	224-232	132-138	263-265	175-183	178-182	192-192	254-254	274-288	191-201
b42-55	121-125	341-341	311-311	194-196	195-209	229-229	76-76	230-234	237-237	190-210	222-232	224-230	132-132	263-263	181-189	178-182	192-204	238-254	284-288	199-205
b43-12	143-143	ND	359-359	212-224	167-167	231-231	76-76	230-242	239-239	202-202	216-216	246-246	124-124	253-253	189-189	180-180	186-252	250-256	278-284	199-199
b43-14	143-147	336-336	359-359	196-212	167-177	231-231	76-76	242-242	233-239	184-202	216-226	246-246	124-124	253-259	203-203	180-180	252-252	250-254	278-278	199-199
b43-15	143-143	336-347	371-371	196-224	169-177	247-247	76-82	230-230	233-239	190-202	216-216	254-254	124-124	253-253	180-203	170-188	216-230	240-264	282-296	201-203
b43-17	143-143	336-336	371-371	196-224	167-169	231-247	82-82	230-230	239-239	184-202	216-216	254-254	124-124	253-253	189-189	170-188	218-230	250-250	282-284	199-201
b43-36	143-143	336-336	359-359	196-196	169-169	247-247	82-82	230-230	239-239	184-202	216-216	230-246	124-128	253-253	203-203	170-188	204-230	264-264	278-284	197-203
b43-56	143-143	ND	359-371	196-196	169-177	231-247	76-82	230-230	239-239	202-202	216-216	230-246	124-124	253-253	189-203	170-188	204-216	256-264	282-284	199-201
b43-57	143-143	ND	359-371	196-224	169-177	247-247	76-82	230-230	239-239	194-202	216-216	230-246	124-124	253-253	189-203	170-170	188-188	256-264	278-284	199-201
b44-11	125-137	341-341	311-333	194-196	203-209	227-243	76-76	242-246	239-239	190-190	232-232	226-228	138-138	265-265	183-205	178-182	190-200	240-254	274-296	191-197
b44-16	121-135	341-343	313-333	194-198	209-209	227-227	82-82	230-242	237-237	190-190	222-232	226-226	132-138	265-265	181-205	178-200	190-200	240-252	274-288	191-197
b44-21	135-135	341-341	309-311	194-194	197-199	227-227	76-76	230-252	237-237	196-196	222-232	224-224	138-138	263-265	181-205	172-190	188-196	252-256	274-274	191-191
b44-22	121-135	341-343	313-333	194-198	209-209	227-227	76-76	230-242	237-237	190-190	222-232	226-226	132-138	265-265	181-205	178-200	190-200	240-252	274-288	191-197
b44-44	129-131	341-341	311-311	200-208	203-209	227-239	76-78	214-230	233-237	190-190	222-232	224-226	138-138	263-263	183-185	172-186	190-200	254-258	284-296	191-197
b44-52	125-125	341-343	311-325	196-196	197-197	229-243	76-76	230-234	233-237	190-190	232-232	218-224	132-132	263-263	183-193	172-190	188-198	238-248	284-284	191-191
b44-53	125-125	329-341	309-337	194-196	197-201	227-227	76-76	230-244	237-239	190-190	228-228	228-232	132-136	263-265	181-185	168-172	188-204	250-256	280-292	191-197
b45-02	121-121	341-343	311-333	194-200	199-205	229-243	76-76	244-248	233-237	190-190	232-232	224-224	132-138	263-265	171-181	168-178	190-214	236-252	274-288	191-199
b45-05	121-141	341-343	309-333	196-200	197-199	229-243	76-76	230-248	237-239	190-190	232-232	224-226	132-138	263-263	171-183	182-182	186-188	236-250	284-284	191-199
b45-15	121-125	341-343	301-313	196-200	197-199	241-243	76-76	244-244	237-237	190-190	232-232	224-228	132-142	263-263	183-185	172-190	188-204	238-250	274-274	191-201
b45-26	121-121	341-343	311-333	194-200	199-205	229-243	76-82	244-248	237-237	190-190	232-232	224-224	132-138	263-265	171-181	168-178	190-214	236-252	274-288	191-199
b45-28	123-139	341-343	309-311	194-198	195-199	229-229	76-76	244-250	237-237	206-214	228-232	224-226	132-138	265-265	181-205	180-186	190-204	250-254	288-296	191-191
b45-45	125-141	341-341	311-335	196-198	203-207	227-229	76-82	230-230	237-239	190-190	232-232	224-232	132-138	263-263	181-189	178-188	194-204	238-250	280-284	191-191
b45-53	123-139	342-344	309-311	194-198	195-199	229-229	76-76	244-250	237-237	206-214	228-232	224-226	132-138	265-265	181-205	180-186	190-204	250-254	288-296	191-191
b45-63	133-133	329-329	309-309	194-194	191-209	227-227	76-76	224-250	233-233	190-210	248-248	220-226	130-132	265-265	185-185	180-180	188-194	250-250	284-290	191-201
b46-01	133-133	329-329	309-309	194-194	191-209	227-227	76-76	224-250	233-233	190-190	222-248	220-222	130-132	265-267	183-185	180-186	188-194	246-250	284-284	201-201
b46-21	133-133	329-329	309-309	194-194	209-209	227-227	76-78	250-250	247-247	190-190	246-248	222-226	132-136	265-265	183-201	180-180	202-220	236-246	284-284	191-201
b46-22	121-133	329-347	ND	194-194	193-209	227-227	76-76	250-250	233-233	190-212	222-248	222-226	136-136	265-267	183-183	180-182	188-194	246-246	284-290	191-197
b46-43	143-167	336-336	359-359	226-226	167-169	231-231	76-76	230-230	239-239	208-208	226-226	250-250	124-124	261-261	193-221	180-180	214-214	242-244	284-297	197-201
b46-48	143-167	336-336	359-359	218-226	167-173	231-231	76-76	242-242	239-239	196-208	226-226	250-250	124-124	261-261	193-225	184-184	214-214	242-242	280-297	197-201
b47-05	161-167	336-336	359-359	218-218	169-169	231-231	76-76	230-242	239-239	196-196	216-226	250-250	124-124	261-261	193-225	180-184	214-214	242-242	298-298	201-201
b47-06	143-143	335-335	359-371	196-196	169-169	247-247	82-82	230-230	239-239	184-202	216-216	230-246	124-128	253-253	201-203	170-170	204-212	256-264	278-282	201-203
b47-27	143-167	336-336	359-359	230-230	169-173	231-231	76-76	242-242	233-239	208-208	216-226	250-250	124-124	261-261	217-217	180-184	236-236	242-242	284-297	187-197
b47-28	161-167	336-336	359-359	218-218	169-169	231-231	76-76	230-242	239-239	196-196	216-226	250-250	124-124	261-261	193-225	180-184	214-236	242-242	298-298	201-201
b47-32	143-161	336-336	359-359	218-230	173-173	231-231	76-76	230-242	239-239	208-208	226-226	250-250	124-124	261-261	193-225	184-184	214-214	242-242	284-298	197-197
b47-33	161-167	336-336	359-359	218-230	169-173	231-231	76-76	242-242	239-239	208-208	226-226	250-250	124-124	261-261	217-217	180-184	214-236	242-242	280-297	187-197
Barrett#27	131-131	327-359	303-303	202-202	183-187	227-227	76-76	ND	255-255	170-170	222-270	230-230	126-150	261-270	193-195	178-178	188-196	250-256	284-284	191-205
C173-96	137-151	332-332	363-363	198-200	177-179	235-247	78-78	236-240	233-233	186-189	216-216	260-260	140-156	253-253	209-209	200-200	210-220	252-254	297-297	197-199
C178-96	137-137	332-332	363-363	196-200	167-183	235-247	78-78	238-240	231-233	186-187	216-216	246-246	132-136	253-253	179-209	202-202	210-220	250-250	288-297	197-199
C187-96	131-149	324-324	343-345	198-198	177-179	231-231	76-76	230-230	231-247	176-198	234-252	228-228	120-136	263-263	201-201	176-196	182-204	242-260	278-278	191-201
C23-94	151-169	330-335	389-395	204-220	164-167	225-241	78-78	228-230	233-233	194-196	216-242	220-222	118-134	267-267	201-207	182-186	186-212	252-258	284-284	201-201
C52-94	159-173	337-337	333-335	204-212	177-187	233-235	76-76	226-230	251-251	176-180	252-262	220-238	140-142	265-265	185-193	172-172	186-206	242-246	280-292	191-197
collection_17-91707	149-149	324-324	ND	200-202	189-189	231-237	76-76	226-236	247-247	198-202	ND	242-242	120-120	253-253	179-179	176-176	180-182	242-242	278-281	191-191
DVIT1269	147-153	317-330	365-373	212-212	165-165	247-247	78-78	230-242	233-245	196-198	226-234	246-250	118-134	263-265	199-201	174-190	188-218	228-252	284-304	197-199
DVIT1300	159-163	344-344	331-331	196-202	179-193	233-233	76-76	230-240	233-247	176-176	232-260	212-212	130-136	263-265	173-179	176-176	204-204	244-246	280-288	197-197
DVIT1408	155-155	344-344	331-331	196-208	177-183	239-243	76-78	230-242	233-233	176-176	250-260	236-236	140-142	263-263	177-177	176-176	186-186	240-242	280-280	191-207
DVIT1416	143-145	337-337	335-339	196-250	183-185	233-233	ND	230-230	233-233	178-178	226-268	240-242	142-144	265-265	177-177	192-192	202-208	242-248	280-280	191-191
DVIT1585	155-161	ND	325-335	212-212	177-185	233-233	ND	230-278	233-233	176-180	230-250	240-240	130-134	261-263	177-187	174-178	180-204	236-246	280-294	191-191
DVIT1608	155-163	347-347	325-325	210-210	177-185	233-239	76-78	236-278	233-247	178-180	250-262	216-216	128-134	261-263	177-179	174-178	202-204	236-244	280-280	191-197
DVIT1609	133-151	331-345	329-329	196-230	177-177	233-233	74-74	236-262	233-247	178-178	258-260	228-236	132-134	261-263	175-189	172-202	210-210	236-244	ND	191-201
DVIT1610	157-159	347-347	331-331	196-196	175-195	227-233	76-76	230-258	233-245	178-178	252-262	224-236	130-136	263-265	177-191	174-190	186-200	244-248	278-280	191-201
DVIT1702	135-151	347-347	325-337	202-202	175-177	235-235	76-76	228-230	233-241	178-190	222-244	216-228	152-162	261-261	175-189	174-178	190-204	246-250	280-289	191-199
DVIT1705	163-163	357-357	343-361	206-212	181-189	231-243	ND	226-232	233-233	198-200	230-244	220-220	130-148	255-255	179-189	172-178	180-184	244-254	280-282	197-197
DVIT1709	153-155	336-336	339-339	204-204	183-187	229-233	76-76	226-230	233-233	176-178	260-262	238-238	136-138	265-265	175-183	164-176	206-208	240-244	278-280	191-197
DVIT1710	153-167	ND	339-343	240-248	183-187	229-243	76-76	226-230	233-233	176-176	258-260	238-238	138-148	265-265	173-177	174-176	186-206	250-254	297-297	191-199
DVIT1711	145-159	345-345	343-385	ND	163-177	233-233	76-76	232-240	233-267	176-178	244-260	234-234	130-144	263-263	177-179	166-176	186-202	244-254	282-288	191-197
DVIT1714	125-129	332-332	331-331	234-234	177-177	231-231	76-76	264-278	233-233	169-169	238-242	226-226	140-142	267-267	179-179	170-176	186-194	244-244	286-287	197-209
Olmo_U69-13	137-147	330-343	329-335	204-220	177-177	239-247	76-80	226-232	ND	184-196	222-260	222-222	132-132	263-265	183-187	164-166	194-222	228-240	279-284	191-197
DVIT1719	125-137	318-341	331-331	196-196	175-199	227-233	76-78	242-262	233-267	178-216	222-240	222-228	128-130	261-263	183-201	180-200	204-204	240-250	280-286	191-197
DVIT1720	125-131	332-341	ND	208-226	163-177	233-245	76-76	232-262	233-267	178-188	244-262	226-242	142-144	263-263	179-179	176-194	184-204	234-244	280-282	191-197
DVIT1826	145-149	335-344	333-333	196-206	185-189	229-245	76-76	226-254	233-233	176-178	250-258	224-230	130-148	263-265	181-185	176-176	180-186	244-244	282-297	197-199
DVIT2176	127-137	316-341	309-343	196-198	169-190	227-247	78-78	238-248	237-237	186-200	224-262	230-258	136-152	253-263	185-205	180-194	194-204	238-254	284-304	191-197
DVIT2198	161-167	335-337	329-347	196-196	ND	233-233	74-76	234-238	233-233	176-178	230-230	216-238	136-136	263-263	183-185	174-178	204-206	234-234	280-280	191-201
DVIT2199	151-169	337-340	331-339	196-196	175-191	233-233	74-76	230-262	233-233	176-194	222-258	214-238	144-146	263-263	179-187	176-176	204-204	240-258	286-286	191-199
DVIT2204.3	159-159	342-342	331-331	196-204	175-187	231-231	76-76	226-228	233-247	176-176	250-256	238-238	138-138	265-272	177-177	176-178	186-186	256-256	280-280	191-191
DVIT2205.6	155-169	331-366	325-337	ND	177-177	233-233	76-76	230-244	233-233	170-178	222-252	230-238	ND	263-267	177-187	174-178	206-206	236-244	278-282	199-199
DVIT2211.7	161-161	330-336	347-367	196-220	165-167	241-241	76-78	218-228	233-233	194-194	216-216	238-246	118-146	261-263	187-217	188-190	188-188	228-256	284-284	197-201
DVIT2212.07	127-135	342-342	309-317	198-200	181-183	227-227	78-78	244-244	237-237	200-205	226-234	228-232	140-140	263-265	191-197	188-194	204-204	248-252	282-284	191-197
DVIT2212.08	127-129	342-342	309-311	196-198	181-183	227-227	ND	236-244	239-239	200-205	222-224	228-234	140-146	263-265	173-191	188-196	204-204	248-252	282-284	197-197
DVIT2212.10	151-155	326-326	349-361	200-226	169-190	227-255	76-76	230-242	245-251	170-210	216-256	230-262	118-138	253-263	178-201	200-200	188-196	242-252	284-291	191-191
DVIT2212.14	135-147	342-342	309-311	196-198	181-190	227-227	ND	236-244	237-239	198-205	ND	224-228	142-146	263-276	173-191	188-194	204-218	248-252	284-310	191-191
DVIT2212.16	127-135	342-342	311-317	198-198	183-183	227-227	ND	236-246	237-249	204-204	222-234	228-232	140-146	263-265	173-191	194-196	196-204	248-250	284-292	197-197
DVIT2212.17	129-135	337-342	311-311	196-200	181-207	227-227	ND	244-244	237-237	200-200	226-234	228-234	140-140	265-276	187-197	188-196	196-204	248-250	284-292	197-203
DVIT2212.23	127-135	342-342	309-321	194-196	183-190	227-227	80-80	244-244	237-237	198-201	234-246	228-232	128-140	263-272	197-197	188-196	196-204	242-248	284-292	197-201
DVIT2214.03	137-147	324-324	363-363	208-220	165-165	229-243	78-78	244-248	233-233	179-189	236-236	222-234	128-128	253-263	195-203	178-180	212-214	238-239	280-284	201-201
DVIT2214.04	137-147	324-336	363-363	208-220	165-165	229-245	78-78	244-248	233-233	179-192	232-234	222-222	128-128	253-263	195-203	180-180	214-216	238-239	280-284	201-201
DVIT2214.08	137-147	324-324	363-363	208-228	165-165	243-245	76-76	244-248	233-233	179-192	236-236	222-222	128-128	253-253	203-203	178-180	216-216	238-239	280-280	199-201
DVIT2214.14	137-137	324-332	363-363	208-208	165-165	229-243	78-78	244-248	233-233	179-189	236-236	222-222	128-128	255-263	195-203	178-180	214-216	238-238	280-284	197-201
DVIT2214.17	137-147	324-324	363-363	208-220	165-165	229-243	78-78	244-250	233-233	179-189	232-234	222-222	128-128	253-263	203-203	180-180	216-216	238-239	280-280	197-201
DVIT2214.20	137-137	324-332	363-363	208-228	165-165	229-243	76-76	244-250	233-233	179-189	232-236	222-222	128-128	253-253	203-203	178-180	212-216	238-239	280-280	201-201
DVIT2215.02	ND	317-333	323-325	ND	187-197	227-227	ND	246-248	243-257	ND	270-270	226-232	128-156	263-265	185-193	192-198	202-202	250-252	284-284	191-205
DVIT2215.06	147-159	ND	329-331	198-202	189-199	227-227	76-76	234-246	243-263	170-192	216-222	226-232	138-146	263-265	185-203	184-202	204-204	250-250	284-284	191-191
DVIT2215.09	135-147	317-317	321-331	198-200	181-199	227-227	76-78	234-256	253-253	170-184	222-236	226-226	130-156	261-263	189-193	202-204	194-200	252-252	284-284	191-191
DVIT2215.12	135-159	317-329	317-331	198-200	181-199	227-227	76-76	234-234	243-251	170-170	222-272	222-222	138-138	263-263	185-193	160-192	188-204	250-252	284-284	191-191
DVIT2215.14	135-135	317-340	321-323	198-208	205-205	227-227	76-76	246-258	243-253	170-170	216-216	222-224	126-156	263-265	193-193	186-202	198-202	252-252	284-288	191-207
DVIT2216.04	131-149	335-341	313-321	200-208	175-189	227-227	76-76	256-280	241-251	170-198	222-270	224-224	124-164	265-270	179-189	182-192	204-208	248-254	284-292	191-191
DVIT2216.06	131-151	335-361	311-321	200-202	187-187	227-227	76-76	246-256	241-255	174-204	222-270	224-224	142-158	261-270	179-185	188-190	194-202	242-248	284-284	191-201
DVIT2216.08	149-151	341-361	311-311	202-202	173-173	ND	76-76	230-230	241-241	198-204	222-270	224-230	142-142	261-265	185-189	166-192	208-210	242-254	284-288	191-201
DVIT2216.10	145-151	361-361	311-311	202-202	205-205	227-227	76-76	230-256	241-253	198-198	222-270	224-230	142-142	261-261	185-189	190-190	194-208	242-254	ND	191-201
DVIT2216.12	ND	335-361	313-321	ND	187-187	227-227	76-76	246-248	241-251	170-198	222-222	224-224	124-142	261-265	179-189	182-190	202-208	248-254	284-284	191-191
DVIT2217.02	121-129	341-344	331-331	196-202	199-199	227-227	74-74	236-246	255-255	174-192	222-222	214-228	124-150	261-269	195-195	166-176	186-206	250-256	280-284	191-191
DVIT2217.04	129-134	338-344	319-331	196-202	185-189	227-227	76-78	ND	249-267	170-184	222-272	228-228	128-132	261-267	195-197	166-166	186-206	250-250	280-286	191-191
DVIT2217.06	ND	318-341	303-331	196-202	199-199	227-227	76-76	ND	249-255	174-204	222-272	214-214	128-128	261-263	195-197	166-192	186-206	250-264	280-286	197-201
DVIT2217.08	134-137	338-344	331-331	196-202	199-199	227-227	74-74	242-242	255-267	184-216	222-272	228-228	124-132	261-269	195-197	166-172	186-186	250-250	280-284	191-197
DVIT2218.02	129-129	329-329	303-321	202-202	187-195	227-227	76-76	246-248	243-263	170-212	214-222	224-228	126-158	265-265	179-193	188-192	186-194	246-258	284-284	191-201
DVIT2218.09	127-127	329-329	303-303	200-202	183-191	227-227	76-76	242-244	247-247	204-214	214-216	222-228	126-138	261-265	179-205	186-192	202-202	248-254	284-286	201-205
DVIT2218.15	127-129	ND	317-325	202-202	183-187	227-227	76-76	246-248	247-247	200-204	214-214	222-222	138-156	261-270	179-205	180-192	202-202	248-254	284-286	201-205
DVIT2218.18	127-129	330-335	303-325	202-202	183-191	227-227	76-76	242-242	257-263	170-214	216-222	222-222	126-156	265-265	179-205	186-192	202-202	246-246	284-286	191-201
DVIT2220.04	127-159	ND	323-339	196-200	189-207	227-229	76-76	236-236	257-267	200-210	216-216	228-232	132-132	265-265	179-181	190-196	178-194	246-260	286-290	191-191
DVIT2221.06	121-155	ND	311-351	196-200	189-199	227-227	76-76	224-230	253-259	196-206	216-248	224-232	132-132	265-265	189-203	174-192	178-196	244-246	284-290	195-199
DVIT2221.08	133-133	332-332	309-309	200-200	187-193	227-227	80-80	224-224	253-275	196-196	226-268	224-230	132-140	265-265	175-189	176-190	178-190	246-260	284-290	191-201
DVIT2224.01	121-131	344-348	325-359	196-202	189-197	227-227	76-76	222-236	251-251	190-216	222-224	222-228	132-138	267-267	185-199	198-198	182-196	246-248	284-290	191-197
DVIT2224.03	129-135	326-339	323-325	200-202	175-185	227-227	76-76	222-256	251-257	190-202	222-222	228-228	132-132	265-267	ND	180-180	182-196	246-248	284-290	191-191
DVIT2224.05	121-135	348-348	329-347	202-202	185-197	227-227	76-76	240-240	251-263	190-202	222-222	232-258	136-138	267-267	181-185	192-192	196-212	248-248	284-294	191-191
DVIT2224.10	121-137	342-348	313-325	202-202	197-197	227-227	76-78	222-280	251-261	170-190	216-216	230-258	132-132	265-267	183-185	180-180	196-200	240-248	282-284	191-197
DVIT2235.02	159-159	345-345	327-331	204-240	177-177	233-237	76-76	230-248	ND	176-178	244-252	ND	136-140	265-265	178-179	174-176	186-206	242-248	278-280	ND
DVIT2235.04	137-147	334-334	311-325	ND	165-169	239-239	88-88	218-218	235-235	177-191	226-228	234-234	138-156	253-253	181-181	174-180	182-190	232-244	ND	191-191
DVIT2235.05	147-147	334-334	311-325	196-210	165-165	239-239	88-88	218-242	233-233	177-191	228-228	234-244	156-156	253-253	181-181	174-174	190-204	244-248	280-280	191-197
DVIT2236.01	147-147	334-336	325-325	220-226	165-169	245-245	76-80	242-244	235-235	183-191	228-228	234-244	138-138	253-253	173-179	ND	190-204	244-248	280-280	191-201
DVIT2236.02	137-147	334-342	339-341	196-196	169-169	239-249	88-88	234-244	233-245	189-191	228-232	234-234	138-148	253-253	173-185	174-176	190-204	244-244	274-280	199-201
DVIT2236.03	147-147	334-336	339-339	220-228	165-169	239-243	76-76	230-232	245-245	189-191	228-232	234-244	138-148	253-253	173-173	176-176	188-204	244-246	280-280	201-209
DVIT2236.11	147-147	334-336	325-325	220-226	165-169	239-245	ND	232-244	235-245	183-191	228-228	234-234	138-148	253-263	173-173	174-176	190-204	232-244	274-280	191-205
DVIT2236.12	147-147	334-336	325-325	220-226	165-169	245-245	78-78	242-244	235-235	183-191	228-228	234-244	138-148	253-263	173-173	174-176	190-190	232-244	274-280	191-201
DVIT2236.16	147-147	334-334	311-325	220-228	165-169	239-239	84-84	242-244	245-245	189-191	226-228	234-236	138-138	253-253	179-183	176-176	188-190	244-248	280-280	191-205
DVIT2249.09	119-125	332-332	309-321	226-226	177-177	231-231	76-76	234-246	233-233	169-169	234-234	226-230	140-140	265-265	179-179	170-174	186-192	244-244	286-292	191-197
DVIT2252.10	129-129	326-341	311-321	194-198	193-195	227-227	80-80	244-246	237-251	190-203	224-228	228-234	140-142	263-263	173-191	186-186	192-204	238-252	284-286	197-197
DVIT2252.11	129-135	341-341	309-311	194-196	189-191	227-227	80-80	246-248	237-249	190-197	222-224	234-234	128-152	265-269	173-185	186-206	192-204	242-252	284-292	197-197
DVIT2252.12	129-135	341-341	311-311	194-196	189-189	227-227	ND	244-246	237-249	190-197	222-224	234-234	128-152	265-269	173-173	188-206	190-204	238-250	284-284	197-197
DVIT2365	ND	344-344	327-343	224-224	175-177	231-237	74-78	232-248	233-233	169-176	244-256	238-242	136-160	263-265	179-187	174-176	196-206	244-248	280-297	191-197
DVIT2366	127-131	332-353	ND	202-202	169-179	231-231	76-78	232-264	233-249	169-202	232-244	226-232	120-142	263-265	179-181	170-176	184-186	242-244	282-294	197-197
DVIT2370	127-165	332-359	331-341	196-224	175-179	231-241	76-76	230-242	ND	169-190	258-260	214-222	120-130	261-263	179-179	174-182	186-188	244-246	280-294	191-195
DVIT2371	155-161	324-324	325-347	196-222	177-189	233-239	76-76	232-240	233-233	178-194	230-260	238-238	134-140	261-263	177-201	176-192	186-206	242-254	280-282	191-197
DVIT2376	159-163	344-344	331-331	202-202	179-193	233-233	72-76	230-240	233-247	176-176	232-260	212-212	130-136	263-265	173-179	176-176	204-204	244-246	280-288	197-197
DVIT2380	161-161	335-335	331-335	224-224	175-177	231-233	76-78	230-232	233-233	169-178	230-256	242-244	132-142	263-263	179-185	174-176	206-206	244-252	280-296	191-203
DVIT2382	159-163	345-345	331-341	204-204	177-189	233-233	76-78	230-230	ND	178-178	252-264	210-242	136-140	265-265	177-179	174-174	186-186	242-256	278-278	197-197
DVIT2383	155-161	344-344	329-335	196-208	177-177	229-235	76-82	236-248	233-233	170-176	244-256	242-242	136-144	263-265	179-179	174-176	196-206	244-256	280-297	191-197
DVIT2385	157-161	328-345	335-343	206-226	173-189	233-233	76-76	230-232	233-233	176-190	252-258	236-242	130-164	265-267	179-179	174-178	180-206	244-246	280-280	191-191
DVIT2386	121-125	332-332	331-331	226-234	177-177	231-231	76-82	258-258	233-233	169-192	230-252	232-234	140-142	265-265	179-181	170-170	186-198	246-246	286-294	191-197
DVIT2387	125-129	332-332	331-333	196-222	177-179	231-231	76-78	234-234	233-233	169-169	230-234	232-232	132-140	265-265	179-179	170-170	186-198	246-246	285-294	197-197
DVIT2566	163-163	349-349	329-343	204-204	181-187	233-233	78-82	230-248	233-233	178-178	216-250	238-238	120-130	263-263	175-193	174-178	186-204	246-248	280-282	201-205
DVIT2619	165-169	344-344	337-345	204-204	181-181	233-235	74-76	242-250	233-233	176-178	252-252	214-238	134-136	265-265	177-181	174-178	186-206	242-252	280-294	191-191
DVIT2943	159-161	345-345	325-329	200-200	179-187	233-233	76-76	230-246	233-233	176-178	222-222	226-246	136-156	263-263	181-185	174-180	182-206	240-252	280-280	191-199
DVIT2946	139-149	335-342	341-349	194-208	165-179	229-257	76-76	232-248	233-233	170-190	222-240	278-278	132-134	253-265	180-185	166-216	188-208	234-256	274-292	191-197
DVIT2951	131-157	348-348	337-361	202-202	171-179	235-239	76-76	230-230	233-233	176-190	224-246	228-228	122-142	263-267	175-193	184-184	190-224	258-258	288-302	191-197
GC1	161-169	330-330	353-375	216-218	165-165	245-245	76-78	228-232	231-241	192-196	216-216	222-248	124-132	261-269	187-195	178-178	190-218	228-238	284-288	199-201
GC3	161-169	330-330	353-375	216-218	165-165	245-245	76-78	228-232	231-241	192-196	216-216	222-248	124-132	261-269	187-195	ND	190-218	228-238	284-288	199-201
GC5	161-169	330-330	353-377	216-218	165-165	245-245	76-78	228-232	231-241	192-196	216-216	222-248	124-132	261-269	187-195	178-178	190-218	228-238	284-288	199-201
GC6	169-169	330-330	369-369	196-196	165-165	225-225	76-82	220-246	231-231	176-198	216-216	242-246	118-124	261-267	187-207	182-184	190-216	238-248	284-286	197-201
Linc1394/SW	153-171	359-359	329-339	212-212	175-179	233-233	ND	226-230	241-247	176-192	254-254	214-224	136-156	263-263	193-195	176-180	190-206	240-248	280-307	191-199
NM03-17S01	151-153	330-333	363-363	192-196	167-167	231-247	78-78	236-236	231-233	192-196	216-224	222-258	130-132	261-261	207-213	174-184	212-212	228-228	284-308	197-197
NM11-023	143-147	331-331	353-375	220-220	165-167	231-239	76-78	240-240	233-233	176-196	216-218	220-220	118-144	261-261	197-201	178-180	186-214	228-228	284-284	197-197
NM11-024	143-169	331-331	363-369	218-222	165-167	231-237	ND	234-240	233-233	176-198	216-246	242-242	118-118	263-267	197-205	174-188	182-214	246-256	284-284	197-199
NM11-036	147-161	322-337	375-375	220-224	165-167	241-241	82-82	232-234	233-233	192-206	216-216	228-242	118-132	261-267	191-197	174-180	188-192	228-254	284-288	197-199
NM11-039	159-161	330-330	ND	214-224	165-167	241-241	78-78	232-240	ND	196-196	216-216	246-250	118-118	265-267	197-197	166-174	188-214	228-228	284-284	201-215
NM11-044f	143-163	332-346	371-375	220-220	167-167	225-241	76-76	240-240	233-239	196-196	216-246	246-258	118-132	261-263	201-205	174-174	210-214	236-242	282-284	197-199
NM11-045	147-159	346-346	369-369	208-214	165-167	225-225	78-78	228-238	245-245	196-202	216-216	242-242	118-136	263-267	201-207	180-188	214-214	254-254	272-288	197-215
NM11-049	151-161	338-338	351-361	216-220	165-167	241-257	76-76	242-242	233-233	196-196	216-216	222-258	118-120	253-261	193-197	182-192	182-214	228-254	284-290	197-197
NM11-056	147-147	330-337	351-369	216-226	165-167	231-241	76-78	232-232	245-245	196-196	216-216	220-222	118-118	265-267	195-205	182-190	212-214	228-228	272-284	199-199
NM11-061	151-159	338-338	349-351	216-220	165-165	231-241	76-78	232-232	ND	206-206	246-246	220-250	118-122	261-267	203-207	174-184	212-212	228-254	272-288	197-199
NM11-064	147-157	330-330	351-375	220-230	165-165	231-239	84-84	242-246	ND	196-196	216-246	250-250	118-132	265-267	209-209	180-182	190-226	228-246	284-284	197-219
NM11-065	143-167	335-335	369-391	220-226	165-165	225-225	76-76	228-248	233-233	196-206	216-230	248-250	118-118	261-263	195-205	180-180	192-214	242-246	272-284	197-219
NM11-066	143-159	335-344	353-369	214-226	165-167	231-243	76-76	248-248	231-231	176-192	216-246	220-248	118-118	263-265	203-205	182-186	188-216	228-242	272-284	197-197
NM11-067	143-159	331-335	ND	220-226	165-167	243-243	76-76	228-248	233-233	176-176	216-246	220-248	118-118	263-265	205-207	178-178	212-216	228-242	272-284	197-199
NM11-071	145-153	330-330	375-389	218-222	165-169	241-241	78-78	242-242	233-233	186-196	216-216	222-222	118-154	253-265	191-205	184-184	188-188	228-254	272-284	197-203
NM11-072	145-161	330-336	361-361	222-228	165-167	247-247	76-78	236-242	239-239	177-177	216-216	222-246	132-132	263-265	185-205	ND	192-212	228-242	284-284	197-199
NM11-074	147-149	330-332	375-375	220-220	167-179	225-241	78-78	228-250	239-239	188-196	216-216	222-246	118-118	261-261	185-191	188-190	186-186	242-250	284-297	197-197
NM11-080	147-161	ND	316-407	192-196	167-167	225-251	78-78	236-244	243-243	192-196	216-216	222-246	118-136	253-263	183-207	174-190	188-188	254-268	307-307	197-205
NM11-083	149-171	330-334	375-375	224-228	165-167	241-241	78-78	234-236	233-233	186-188	216-216	250-258	118-154	253-265	187-195	174-178	212-212	228-242	284-284	197-205
NM11-084	135-161	334-334	375-389	222-222	165-165	245-245	ND	236-242	233-233	186-188	216-216	222-242	154-154	261-265	187-203	174-182	188-212	228-242	284-308	197-197
NM11-086	151-173	330-330	375-407	220-224	167-169	241-247	76-76	236-250	233-235	188-188	216-216	250-250	134-154	253-253	201-207	184-190	188-212	252-268	298-307	197-203
NM11-089	149-173	335-335	369-375	208-224	165-165	245-249	76-78	236-250	233-235	176-188	216-216	250-258	130-132	261-265	187-191	174-188	188-212	242-244	307-307	197-201
NV11-115	159-159	330-330	ND	210-220	167-169	251-251	76-82	224-224	233-233	198-198	226-226	222-222	148-148	253-253	217-217	172-172	216-216	240-240	284-286	197-197
NV11-116	159-159	330-330	347-347	210-210	169-169	251-251	78-78	224-224	233-233	198-198	216-226	260-262	140-146	253-253	199-217	172-176	218-218	240-240	284-286	197-197
NV11-118	159-159	330-336	351-351	210-210	167-167	251-251	76-76	230-246	233-233	198-198	226-226	222-260	140-146	253-253	199-199	172-172	216-218	240-240	284-286	197-197
NV12-040	159-169	330-336	347-371	210-212	165-165	251-251	76-78	224-242	233-233	198-200	216-216	222-222	132-148	253-253	197-215	ND	216-216	240-254	284-284	197-197
NV12-041	159-159	330-336	349-371	210-212	165-169	225-251	78-78	224-228	241-241	192-200	216-236	222-250	140-148	253-253	197-215	186-192	216-216	256-256	284-286	191-197
Pillans	149-149	331-331	361-361	194-204	165-165	247-257	76-80	232-232	233-233	192-194	224-224	246-246	132-134	253-253	183-193	198-204	182-190	244-252	296-307	199-199
Pump-station-rupestris	151-167	344-344	349-355	206-212	163-165	245-245	82-82	236-240	233-233	190-194	216-222	242-260	134-156	253-253	180-211	194-200	214-216	256-258	288-326	197-197
SAZ1	147-147	330-330	373-375	218-222	165-168	239-239	76-76	244-250	249-249	192-192	216-216	222-248	118-122	263-265	183-199	174-190	212-216	228-239	284-288	197-199
SAZ6	143-161	331-336	351-375	226-232	165-165	239-241	78-78	228-234	231-231	192-196	216-216	222-222	118-118	263-265	187-199	172-188	186-196	228-254	282-284	197-197
SAZ7	147-147	ND	367-367	196-220	165-165	231-239	76-76	232-242	235-235	188-192	216-216	242-262	132-132	265-265	187-207	166-182	190-214	228-250	284-288	197-199
SC11	127-159	330-330	347-347	196-196	167-169	251-251	76-76	224-224	241-241	198-198	236-236	250-262	140-148	253-253	197-215	176-192	216-218	240-240	279-290	197-197
SC17	117-159	330-336	347-371	196-210	169-183	251-251	78-78	232-238	249-249	198-208	216-226	242-260	130-140	253-265	185-215	164-192	216-222	240-246	284-286	197-201
SC26	127-127	ND	343-343	196-210	169-169	237-251	78-78	224-226	233-233	196-198	226-226	260-260	140-140	253-253	197-197	180-180	210-210	240-240	284-284	197-197
SC30	127-127	330-336	343-349	210-210	167-167	237-251	78-78	224-226	233-233	196-198	216-216	250-260	118-150	253-253	209-209	180-180	210-216	240-240	279-279	197-197
SC36	127-159	330-330	343-343	210-210	167-169	237-237	78-78	224-224	233-233	196-196	226-226	260-260	132-144	253-253	197-209	180-180	210-210	240-240	284-284	191-197
SC39	127-159	330-336	349-349	210-210	167-169	251-251	82-82	224-224	233-233	198-198	226-226	260-260	142-150	253-253	209-209	164-178	210-210	240-256	284-284	191-197
St.George	137-153	328-328	349-359	208-214	169-171	253-257	78-78	216-238	231-233	192-192	224-224	230-262	132-132	253-253	199-201	186-186	188-218	254-258	292-304	199-201
T02	139-139	ND	341-343	238-242	179-179	229-229	76-82	272-278	241-241	170-170	246-254	240-240	128-134	263-263	185-189	164-164	192-208	232-234	274-274	191-191
T03-01S02	149-189	326-326	337-349	204-208	165-165	241-255	78-82	244-246	243-253	170-170	230-248	226-226	118-132	263-265	177-185	192-196	190-194	228-246	282-284	191-197
T03-02S01	159-159	327-333	337-361	196-222	165-169	249-255	76-76	240-244	233-247	186-190	250-262	226-228	118-132	263-265	177-181	196-218	190-198	254-254	284-304	191-191
T03-06S02	139-149	337-337	337-343	212-218	185-189	229-229	ND	244-250	237-241	170-170	236-244	266-268	128-138	263-263	185-185	164-164	208-208	232-234	274-274	191-193
T03-15	131-143	317-328	387-387	210-250	167-167	257-259	76-78	242-252	233-233	190-204	224-224	246-258	128-128	253-253	179-201	198-206	188-218	250-252	290-302	191-191
T03-16	161-167	ND	359-359	226-230	173-173	225-231	76-76	242-248	235-239	196-204	216-216	250-250	114-124	261-263	197-225	182-186	224-226	242-256	282-282	201-201
T09	137-139	342-342	337-361	202-218	165-189	229-247	78-80	230-244	239-241	170-177	240-278	260-260	136-138	263-263	183-199	164-206	208-220	232-256	291-300	197-197
T10	161-161	ND	351-371	218-222	165-167	241-241	76-76	240-242	233-233	176-192	214-216	222-240	118-118	261-263	205-205	170-184	188-188	228-252	282-284	193-197
T12	137-139	344-344	345-345	204-212	167-177	245-247	78-78	244-272	241-241	191-196	224-228	258-258	128-128	253-253	189-201	164-202	192-208	234-268	291-296	187-197
T13	151-173	335-342	337-363	196-202	165-177	239-253	76-84	246-248	233-233	186-192	224-228	246-258	128-136	253-265	199-201	184-202	210-220	232-260	292-304	191-197
T22	127-155	317-328	337-371	216-216	165-165	237-241	78-78	236-250	225-225	170-170	226-244	230-230	118-120	263-267	185-187	180-212	188-192	250-250	296-300	191-191
T36	139-145	344-344	337-341	208-236	185-191	229-229	76-76	248-248	245-257	170-170	228-230	230-250	136-136	263-263	185-187	164-164	190-192	232-234	274-289	193-193
T40	131-189	324-333	353-361	196-196	165-165	235-245	78-78	230-246	245-245	170-170	214-226	226-226	118-118	263-265	183-191	180-192	190-194	228-246	284-300	191-197
T45	139-139	337-342	331-331	228-228	179-189	229-229	78-78	244-252	241-241	170-170	240-240	248-252	128-128	263-263	187-187	164-164	208-208	232-234	274-274	191-193
T46	139-149	342-366	339-341	218-226	189-191	229-229	76-76	242-252	233-233	170-170	214-240	234-234	128-134	263-263	185-189	164-166	190-210	232-234	274-274	193-193
T48	145-145	337-342	331-331	208-228	191-191	229-229	82-82	250-272	ND	170-170	214-242	252-272	134-134	263-263	187-187	164-166	190-210	232-234	274-274	191-193
T49	135-135	324-324	349-353	212-212	165-165	245-245	78-78	240-244	243-257	170-170	214-242	230-230	118-118	263-263	177-181	200-200	188-196	228-242	284-302	191-191
T52	133-135	326-337	321-323	196-200	183-195	227-227	76-76	256-256	247-247	184-184	234-234	226-242	132-142	263-265	195-201	168-204	198-202	246-250	290-290	191-191
T56	139-139	342-342	339-345	196-226	179-189	229-229	82-82	248-248	239-241	170-170	230-252	246-252	128-134	263-265	189-189	164-164	182-208	232-232	274-290	191-193
T64	139-139	342-342	337-339	226-226	179-191	229-229	82-82	242-248	235-237	170-170	214-230	282-282	134-134	263-265	ND	164-164	182-208	232-234	274-289	193-193
T65	145-165	335-347	311-321	198-200	189-199	227-227	78-78	236-236	249-251	188-198	272-278	230-232	132-132	263-265	179-185	178-180	192-194	248-250	284-290	191-201
T66	145-145	326-326	349-363	196-234	165-165	245-245	76-78	244-246	239-241	170-172	228-242	216-224	118-118	263-263	177-181	192-196	190-192	228-228	282-294	191-197
TX12-001	127-151	327-343	321-333	204-204	173-173	235-249	76-76	230-240	243-243	190-192	222-222	260-262	138-144	263-265	189-195	170-180	190-202	254-258	282-288	191-205
TX12-002	129-135	338-359	321-321	200-200	189-189	227-227	ND	212-212	247-253	170-184	260-272	224-232	128-128	263-269	195-197	178-186	194-206	252-252	280-286	201-205
TX12-034	137-139	316-334	349-361	202-202	165-167	235-253	76-78	236-246	231-231	191-198	214-264	280-282	142-158	253-265	185-185	192-192	208-214	232-252	274-274	187-191
TX12-035	137-153	342-342	331-331	208-208	167-183	229-247	76-82	228-246	231-239	170-186	216-240	246-262	120-134	253-265	185-199	192-192	208-220	234-234	274-302	191-197
TX15-003	131-131	ND	ND	194-200	189-197	227-227	78-78	228-228	241-263	208-208	222-248	230-258	132-146	265-267	181-185	186-192	ND	ND	282-290	191-193
TX15-063	121-157	ND	311-311	196-202	197-203	227-227	78-78	287-287	243-243	210-218	222-222	222-230	140-142	265-265	183-187	ND	ND	246-250	ND	197-201
TX16-015	135-147	ND	329-329	200-200	187-187	227-227	76-76	232-232	241-255	188-204	234-279	222-230	132-142	267-269	175-183	198-206	ND	246-250	284-286	191-199
TX16-016	131-135	ND	323-333	200-202	181-183	227-227	94-100	230-240	261-277	187-218	216-222	224-238	132-132	265-267	193-195	178-200	ND	246-248	284-290	191-197
TX16-017	137-137	ND	319-323	200-202	187-189	227-227	74-76	230-230	261-265	216-220	216-222	222-234	132-142	263-265	181-183	ND	ND	246-268	ND	191-197
TX16-018	137-151	ND	311-311	200-202	189-195	227-227	76-76	230-234	241-257	210-216	216-248	220-222	138-142	261-263	175-183	182-194	ND	246-246	282-294	191-199
TX16-022	131-151	ND	323-341	192-196	189-189	227-227	ND	238-242	249-257	198-214	228-274	230-248	132-138	265-267	175-175	176-180	ND	240-256	284-284	191-207
TX16-026	137-143	ND	305-305	196-200	187-189	227-227	78-80	226-280	243-263	ND	272-279	230-236	136-142	263-265	183-185	194-200	ND	246-250	282-290	191-203
TX16-030	135-149	ND	315-325	196-200	189-199	227-227	76-76	230-268	257-279	170-198	216-224	220-230	130-144	265-269	183-185	170-170	ND	250-252	282-284	199-199
TX16-032	133-146	ND	315-315	200-202	183-189	227-227	ND	230-287	242-246	198-198	222-248	228-230	ND	267-267	189-193	192-194	ND	248-252	282-284	191-195
TX16-034	141-149	ND	311-311	196-200	173-195	227-227	76-76	224-236	253-269	198-204	216-248	224-230	132-152	255-265	183-185	178-180	ND	248-260	282-290	191-197
TX16-035	127-129	ND	309-323	194-198	191-193	227-227	76-76	242-242	253-261	192-208	222-248	222-232	140-172	261-265	183-185	194-194	ND	248-248	280-290	191-207
TX16-065	137-137	ND	311-311	192-200	177-191	227-227	ND	258-258	261-263	198-204	228-248	230-230	138-142	265-265	175-189	184-194	ND	244-252	282-284	191-199
TX16-068	135-157	ND	333-337	198-200	189-197	227-229	ND	230-236	245-245	188-190	222-222	226-228	132-146	265-267	183-189	170-178	ND	246-256	282-284	197-199
TX32-01	139-139	ND	337-337	208-226	179-189	229-229	78-78	242-244	233-243	170-170	214-214	250-282	128-138	263-263	185-187	164-166	182-184	232-232	274-291	193-197
TX67-03	137-189	326-349	329-361	220-220	165-165	245-245	76-76	232-232	243-243	170-170	232-250	226-230	118-118	253-265	189-189	198-198	192-194	228-228	280-284	199-205
TX67-04	137-186	333-349	349-363	220-220	165-165	245-245	76-76	234-246	243-243	170-172	232-250	230-230	118-118	263-265	187-189	186-186	190-194	228-248	280-300	205-205
TX9703	139-139	ND	337-341	194-204	179-191	229-229	78-78	244-248	235-241	170-170	214-254	254-256	134-134	263-263	185-189	164-164	192-210	232-232	274-289	193-193
TX9714	139-188	324-342	359-359	196-210	165-179	249-255	76-80	232-274	241-243	170-170	226-258	254-256	118-132	265-265	185-185	172-194	192-194	228-232	274-300	191-201
TX9715	139-147	342-342	331-341	212-218	179-189	229-229	78-82	228-244	231-231	170-170	230-254	ND	134-134	265-265	185-191	164-164	182-192	234-234	274-289	191-193
TX9720	139-139	317-342	337-353	202-202	165-191	229-247	78-78	244-248	233-233	170-186	232-244	258-258	128-136	253-263	185-207	166-200	192-214	234-250	274-292	191-191
TX9721	133-143	ND	329-331	194-196	177-193	227-227	ND	256-256	243-257	178-178	222-222	224-228	132-132	263-265	173-195	198-202	202-202	248-262	284-290	193-199
TX9722	113-133	330-330	327-331	194-194	193-193	227-227	78-82	256-256	257-257	178-178	252-254	228-228	132-132	263-263	173-173	196-196	202-202	248-248	284-290	191-193
TX9723	143-149	329-330	327-339	194-194	177-193	227-227	76-76	244-244	257-263	174-178	222-254	224-228	132-132	265-265	173-191	196-200	186-202	248-248	280-284	199-199
TX9725	153-153	317-328	361-361	210-214	165-167	253-257	78-78	212-242	233-233	190-204	224-224	246-246	128-128	253-253	180-201	198-206	188-188	250-250	288-302	187-191
TX9726	149-153	317-328	385-387	210-210	167-167	257-259	76-78	242-252	233-233	190-204	224-224	246-258	128-128	253-253	179-201	198-206	188-218	250-252	290-302	191-191
TX9728	153-153	331-340	363-373	210-216	165-167	245-247	76-78	216-244	233-233	190-190	222-224	234-256	128-134	253-253	180-199	192-194	188-188	250-254	288-304	187-187
TXNM081	135-145	ND	329-331	204-204	165-167	245-251	76-76	236-238	233-233	170-198	216-224	250-252	134-134	265-265	175-179	166-166	188-188	228-244	276-284	197-197
TXNM0812	139-151	ND	331-363	212-226	167-189	229-239	78-78	242-250	233-233	194-196	216-216	256-256	128-134	253-265	189-189	164-178	192-210	232-268	274-298	191-197
TXNM082	179-181	336-336	331-345	204-204	165-165	245-251	76-76	238-238	233-245	170-198	224-232	232-252	134-134	265-265	175-179	166-166	188-188	228-244	276-284	197-197
TXNM0821	159-175	338-338	361-361	196-198	167-177	239-247	76-76	210-238	233-233	177-177	216-224	ND	134-154	253-253	181-201	184-192	186-210	250-250	297-324	197-199
TXNM083	147-179	332-336	345-349	200-222	167-167	247-257	76-78	240-240	247-247	192-194	216-216	250-262	144-144	263-265	187-191	180-190	222-238	228-242	284-286	197-201
TXNM085	131-149	330-336	359-373	196-196	173-173	225-231	76-78	242-248	233-243	194-206	226-242	246-250	124-124	261-263	185-225	184-194	190-250	250-250	280-294	187-197
TXNM088	149-149	330-336	359-373	230-232	173-173	225-231	76-78	242-248	233-249	194-206	226-226	246-250	124-124	261-263	171-225	184-194	190-250	250-250	280-294	187-197
V.tiliifoli-1	131-141	341-341	309-311	196-216	213-213	229-229	ND	242-248	237-237	200-200	224-224	232-232	130-130	259-259	185-185	168-168	182-206	242-242	284-284	197-197
V.tiliifoli-2	131-141	341-341	309-311	196-216	213-215	229-229	ND	242-248	237-237	200-200	224-224	232-234	130-130	259-259	185-193	168-168	182-206	242-242	284-284	197-197
V.tiliifoli-3	131-141	341-341	311-311	196-216	213-213	229-239	ND	242-248	237-237	200-200	224-224	234-234	138-138	259-259	185-185	168-196	182-206	242-242	284-284	197-197
V.tiliifoli-4	131-141	341-341	309-311	216-216	213-215	229-229	78-78	242-248	237-237	200-200	224-224	232-232	130-130	259-259	185-185	168-168	188-204	242-242	281-284	197-197
V.tiliifoli-5	131-141	341-341	309-311	196-216	213-213	229-229	ND	242-242	237-237	200-200	224-224	232-234	130-130	259-259	185-193	168-196	188-204	242-242	281-284	197-197
