# Supplementary material for: Genetic analysis reveals an east-west divide within North American Vitis species that mirrors their resistance to Pierce’s disease
Source: PLoS One. 2020 Dec 18;15(12):e0243445. doi: 10.1371/journal.pone.0243445 (PMC7748146; doi:10.1371/journal.pone.0243445)
Supplement: S5 Table — Delta K value as a function of K based on 20 runs for the first round of STRUCTURE analysis indicates two genetic clusters (a) of southeastern and southwestern grape species. STRUCTURE analysis was run on each group with 10 runs and 30 replications. Delta K value for the southeastern group indicates four genetic groups within 170 accessions (b) and three genetic groups within 156 accessions of southwestern origin (c). (XLSX) [file pone.0243445.s009.xlsx]

## Sheet: S5 Table-dalta K
S5 Table. Delta K value as a function of K based on 20 runs for the first round of STRUCTURE analysis indicates two genetic clusters (a) of southeastern and southwestern grape species. STRUCTURE analysis was ran on each group with 10 runs and 30 replications. Delta K value for the southeastern group indicates four genetic groups within 170 accessions (b) and three genetic groups within 156 access…
	K	Reps	Mean LnP(K)	Stdev LnP(K)	Ln'(K)	|Ln''(K)|	Delta K
a)	1	20	-35309.2	1.9183	—	—	—
	2	20	-32128	3.08321	3181.16	2004.29	650.063
	3	20	-30951.1	153.142	1176.88	212.265	1.38607
	4	20	-29986.5	87.3579	964.615	201.28	2.30409
	5	20	-29223.2	113.161	763.335	106.525	0.941361
	6	20	-28566.4	92.7058	656.81	177.07	1.91002
	7	20	-28086.6	216.951	479.74	37.805	0.174256
	8	20	-27644.7	233.149	441.935	118.74	0.509289
	9	20	-27321.5	555.008	323.195	47.615	0.085792
	10	20	-26950.7	420.06	370.81	144.72	0.344523
	11	20	-26435.2	163.292	515.53	590.87	3.61848
	12	20	-26510.5	830.866	-75.34	371.99	0.447714
	13	20	-26213.8	804.139	296.65	538.815	0.670052
	14	20	-26456	1346.87	-242.165	831.35	0.617248
	15	20	-25866.8	532.065	589.185	1590.57	2.98942
	16	20	-26868.2	2257.31	-1001.38	1505.2	0.666814
	17	20	-26364.4	1533.48	503.825	1822.1	1.18821
	18	20	-27682.7	6483.97	-1318.27	2440.09	0.376327
	19	20	-26560.8	2171.92	1121.82	1996.97	0.919448
	20	20	-27436	3163.05	-875.15	—	—
b)	1	30	-17421.5	2.23261	—	—	—
	2	30	-16183.7	135.349	1237.77	515.027	3.80518
	3	30	-15460.9	241.27	722.747	79.4767	0.32941
	4	30	-14817.7	57.3262	643.27	267.773	4.67105
	5	30	-14442.2	84.9637	375.497	98.3867	1.15799
	6	30	-14165.1	214.858	277.11	23.21	0.108025
	7	30	-13864.7	105.035	300.32	103.947	0.989642
	8	30	-13668.4	122.197	196.373	43.8	0.358437
	9	30	-13515.8	130.397	152.573	11.51	0.088269
	10	30	-13374.7	387.441	141.063	—	—
c)	1	30	-13644.5	1.8601	—	—	—
	2	30	-12853.5	148.786	791.073	95.7667	0.643654
	3	30	-12158.1	42.7756	695.307	320.167	7.4848
	4	30	-11783	147.191	375.14	101.15	0.687202
	5	30	-11509	63.144	273.99	85.98	1.36165
	6	30	-11321	75.7002	188.01	8.57667	0.113298
	7	30	-11141.6	62.1741	179.433	23.39	0.376202
	8	30	-10985.5	105.343	156.043	163.25	1.54971
	9	30	-10992.7	345.945	-7.20667	83.2	0.2405
	10	30	-10916.7	147.391	75.9933	—	—
