# Supplementary material for: Genetic analysis reveals an east-west divide within North American Vitis species that mirrors their resistance to Pierce’s disease
Source: PLoS One. 2020 Dec 18;15(12):e0243445. doi: 10.1371/journal.pone.0243445 (PMC7748146; doi:10.1371/journal.pone.0243445)
Supplement: S6 Table — Hierarchal STRUCTURE analysis on each group clearly divided each group into clusters of distinct species. K1 cluster divided into four groups and K2 cluster into three distinct groups. (XLSX) [file pone.0243445.s010.xlsx]

## Sheet: S6 Table- Q values
S6 Table. Population assignment to two groups and Q-values were determined with the STRUCTURE program. Hierarchal STRUCTURE analysis on each group clearly divided each group into clusters of distinct species. K1 cluster divided into four groups and K2 cluster into three distinct groups.
Genotype	Species code	Population assignment based on the first round of STRUCTURE analysis	group 1= southeastern US group	group 2= southwestern US group	Population assignment based on the second round of STRUCTURE analysis	1.1 = cinerea/ berlandieri	1.2 = candicans/monticola	1.3 = aestivalis/ labrusca	1.4 = Mexican cinerea	2.1 = arizonica group	2.2 = girdiana group	2.3 = Mexican arizonica
TX16-032	V. berlandieri	1	0.996	0.004	1	0.994	0.002	0.002	0.002
DVIT2218.18	V. cinerea	1	0.96	0.04	1	0.994	0.002	0.002	0.002
barrett_#27	V. cinerea	1	0.996	0.004	1	0.9939	0.0021	0.002	0.002
DVIT2224.03	V. cinerea	1	0.996	0.004	1	0.9935	0.002	0.0021	0.0024
DVIT2216.06	V. cinerea	1	0.996	0.004	1	0.9929	0.0011	0.002	0.0039
DVIT2218.02	V. cinerea	1	0.997	0.003	1	0.9919	0.002	0.002	0.004
DVIT2216.12	V. cinerea	1	0.993	0.007	1	0.9917	0.0025	0.002	0.0038
DVIT2215.14	V. cinerea	1	0.989	0.011	1	0.9913	0.0028	0.002	0.004
DVIT2216.10	V. cinerea	1	0.995	0.005	1	0.9909	0.0022	0.002	0.0049
DVIT2218.09	V. cinerea	1	0.991	0.009	1	0.9904	0.002	0.002	0.0056
DVIT2217.04	V. cinerea	1	0.995	0.005	1	0.99	0.0031	0.005	0.002
TX16-018	V. berlandieri	1	0.991	0.009	1	0.9899	0.002	0.003	0.0051
DVIT2215.09	V. cinerea	1	0.993	0.007	1	0.9882	0.0039	0.0029	0.005
TX12-002	V. cinerea	1	0.996	0.004	1	0.9877	0.0021	0.0069	0.0034
TX16-035	V. berlandieri	1	0.995	0.005	1	0.9875	0.002	0.0028	0.0077
DVIT2218.15	V. cinerea	1	0.994	0.006	1	0.9874	0.0021	0.0022	0.0083
TX16-015	V. berlandieri	1	0.993	0.007	1	0.9869	0.0043	0.0058	0.003
TX9721	V. champinii	1	0.997	0.003	1	0.9867	0.0026	0.0086	0.0021
DVIT2215.02	V. cinerea	1	0.997	0.003	1	0.9863	0.0078	0.002	0.0039
DVIT2224.05	V. cinerea	1	0.962	0.038	1	0.9862	0.002	0.0077	0.004
DVIT2217.08	V. cinerea	1	0.989	0.011	1	0.9856	0.002	0.0077	0.0047
DVIT2217.06	V. cinerea	1	0.993	0.007	1	0.9851	0.0027	0.0072	0.0051
b45-63	V. cinerea	1	0.995	0.005	1	0.9833	0.0021	0.0029	0.0117
DVIT2215.12	V. cinerea	1	0.994	0.006	1	0.9826	0.0034	0.003	0.011
TX15-003	V. berlandieri	1	0.984	0.016	1	0.9825	0.0114	0.0021	0.004
b46-01	V. cinerea	1	0.991	0.009	1	0.9824	0.002	0.0026	0.013
TX16-030	V. berlandieri	1	0.99	0.01	1	0.9813	0.003	0.0093	0.0064
DVIT2215.06	V. cinerea	1	0.944	0.056	1	0.9813	0.0037	0.0052	0.0099
T65	V. cinerea	1	0.992	0.008	1	0.981	0.0066	0.0049	0.0075
DVIT2224.01	V. cinerea	1	0.978	0.022	1	0.9809	0.0088	0.0021	0.0083
DVIT2216.04	V. cinerea	1	0.995	0.005	1	0.9806	0.0042	0.0044	0.0108
DVIT2216.08	V. cinerea	1	0.994	0.006	1	0.9799	0.005	0.0038	0.0114
DVIT2217.02	V. cinerea	1	0.992	0.008	1	0.9798	0.0019	0.0144	0.0039
DVIT2224.10	V. cinerea	1	0.985	0.015	1	0.9795	0.0057	0.002	0.0128
TX16-065	V. berlandieri	1	0.995	0.005	1	0.9772	0.006	0.0112	0.0056
TX16-016	V. berlandieri	1	0.995	0.005	1	0.977	0.002	0.0147	0.0063
b46-22	V. cinerea	1	0.992	0.008	1	0.9754	0.0025	0.0062	0.0159
TX16-017	V. berlandieri	1	0.993	0.007	1	0.9724	0.0087	0.0078	0.0112
b46-21	V. cinerea	1	0.992	0.008	1	0.969	0.0028	0.0026	0.0257
TX16-026	V. berlandieri	1	0.996	0.004	1	0.9659	0.0042	0.0262	0.0036
DVIT2221.06	V. berlandieri	1	0.888	0.112	1	0.9609	0.0026	0.021	0.0156
TX9722	V. berlandieri	1	0.982	0.018	1	0.9602	0.0067	0.0257	0.0075
T52	V. cinerea	1	0.996	0.004	1	0.9588	0.0022	0.0203	0.0187
DVIT2221.08	V. berlandieri	1	0.961	0.039	1	0.9547	0.0035	0.028	0.0138
DVIT2220.04	V. berlandieri	1	0.991	0.009	1	0.9423	0.0034	0.0073	0.047
TX9723	V. champinii	1	0.987	0.013	1	0.9337	0.0054	0.022	0.0389
TX16-022	V. berlandieri	1	0.99	0.01	1	0.9284	0.0489	0.016	0.0066
TX16-034	V. berlandieri	1	0.993	0.007	1	0.9112	0.002	0.0036	0.0832
TX15-063	V. berlandieri	1	0.995	0.005	1	0.9108	0.0051	0.0037	0.0805
TX16-068	V. vulpina	1	0.994	0.006	1	0.9065	0.0113	0.0123	0.0699
TX12-001	V. vulpina	1	0.965	0.035	1	0.8452	0.0581	0.0824	0.0142
T45	V. candicans	1	0.995	0.005	2	0.0011	0.9966	0.0013	0.001
T48	V. candicans	1	0.993	0.007	2	0.0011	0.9959	0.002	0.001
TX9703	V. candicans	1	0.996	0.004	2	0.0016	0.9954	0.001	0.002
TX32-01	V. candicans	1	0.987	0.013	2	0.0011	0.9947	0.0022	0.002
T64	V. candicans	1	0.997	0.003	2	0.001	0.9939	0.0015	0.0036
TX9715	V. candicans	1	0.981	0.019	2	0.0018	0.9937	0.0024	0.002
T36	V. candicans	1	0.991	0.009	2	0.002	0.993	0.003	0.002
TX9720	V. champinii	1-mix	0.725	0.275	2	0.0026	0.9929	0.002	0.0025
T12	V. doaniana	1-mix	0.657	0.343	2	0.0018	0.9925	0.004	0.0016
T46	V. candicans	1	0.995	0.005	2	0.0018	0.9922	0.0034	0.0026
T56	V. candicans	1	0.993	0.007	2	0.0025	0.992	0.0035	0.002
T02	V. candicans	1	0.997	0.003	2	0.002	0.9909	0.0051	0.002
T03-06S02	V. champinii	1	0.996	0.004	2	0.002	0.9895	0.0033	0.0052
T09	V. doaniana	1-mix	0.747	0.253	2	0.0039	0.9889	0.0026	0.0046
TX12-035	V. doaniana	1-mix	0.638	0.362	2	0.0035	0.9889	0.0057	0.002
TXNM0812	V. arizonica	1-mix	0.521	0.479	2	0.0041	0.9858	0.0074	0.0027
TX67-03	V. monticola	1-mix	0.558	0.442	2	0.007	0.9849	0.0058	0.0024
TX67-04	V. monticola	1-mix	0.587	0.413	2	0.011	0.976	0.0057	0.0072
TX9714	V. monticola	1-mix	0.732	0.268	2	0.0095	0.9723	0.0111	0.007
TXNM081	V. arizonica	1-mix	0.538	0.462	2	0.0098	0.9679	0.0191	0.0033
T49	V. monticola	1-mix	0.592	0.408	2	0.0132	0.9663	0.0112	0.0093
TX12-034	V. doaniana	1-mix	0.725	0.275	2	0.0267	0.9631	0.008	0.0023
T40	V. monticola	1-mix	0.514	0.486	2	0.0257	0.9566	0.0069	0.0108
TXNM082	V. arizonica	1-mix	0.547	0.453	2	0.005	0.9538	0.0342	0.0071
DVIT2946	V. acerifolia	1	0.863	0.137	2	0.0222	0.9474	0.0046	0.0257
T13	V. doaniana	1-mix	0.507	0.493	2	0.0238	0.9284	0.0451	0.0027
T22	V. monticola	1-mix	0.628	0.372	2	0.043	0.9249	0.0137	0.0184
T03-15	V. rupestris	1-mix	0.518	0.482	2	0.1123	0.8688	0.0054	0.0136
T03-01S02	V. berlandieri	1-mix	0.722	0.278	2	0.1636	0.8266	0.0058	0.004
DVIT1585	V. aestivalis	1	0.994	0.006	3	0.002	0.0026	0.9943	0.0011
DVIT2235.02	V. nesbittiana	1	0.995	0.005	3	0.002	0.002	0.994	0.002
DVIT1408	V. aestivalis	1	0.994	0.006	3	0.002	0.002	0.994	0.002
DVIT2382	V. aestivalis	1	0.992	0.008	3	0.002	0.0029	0.9937	0.0014
DVIT2365	V. aestivalis	1	0.986	0.014	3	0.002	0.0024	0.9937	0.0019
DVIT2371	V. aestivalis	1-mix	0.787	0.213	3	0.0023	0.0027	0.9936	0.0013
DVIT1300	V. aestivalis	1	0.996	0.004	3	0.002	0.0019	0.993	0.0031
DVIT2376	V. aestivalis	1	0.996	0.004	3	0.0026	0.002	0.9927	0.0026
DVIT2385	V. aestivalis	1	0.989	0.011	3	0.0043	0.0024	0.9912	0.0022
DVIT1711	V. aestivalis	1	0.994	0.006	3	0.0042	0.0042	0.9891	0.0025
DVIT1714	V. shuttleworthii	1	0.993	0.007	3	0.0055	0.0037	0.9887	0.002
DVIT1710	V. aestivalis	1	0.991	0.009	3	0.0037	0.0027	0.9881	0.0056
DVIT2619	V. aestivalis	1	0.996	0.004	3	0.0038	0.0052	0.988	0.003
DVIT1608	V. aestivalis	1	0.974	0.026	3	0.0036	0.0066	0.9879	0.0019
DVIT2380	V. aestivalis	1	0.957	0.043	3	0.0036	0.0042	0.9875	0.0047
DVIT2387	V. candicans	1	0.981	0.019	3	0.0048	0.0018	0.9862	0.0071
C52-94	V. aestivalis	1	0.994	0.006	3	0.009	0.0029	0.9849	0.0031
DVIT2204.3	V. aestivalis	1	0.994	0.006	3	0.003	0.0079	0.9838	0.0052
DVIT2386	V. aestivalis	1	0.992	0.008	3	0.007	0.002	0.9836	0.0073
DVIT1705	V. aestivalis	1	0.978	0.022	3	0.0036	0.0053	0.9831	0.008
collection_17-91707	V. labrusca	1	0.896	0.104	3	0.0055	0.0119	0.9804	0.0021
DVIT2566	V. aestivalis	1	0.992	0.008	3	0.0089	0.0089	0.9801	0.0021
DVIT1826	V. aestivalis	1	0.993	0.007	3	0.0053	0.0069	0.9796	0.0081
DVIT2383	V. aestivalis	1	0.987	0.013	3	0.0027	0.0158	0.9792	0.0023
DVIT2366	V. shuttleworthii	1	0.963	0.037	3	0.0076	0.0055	0.9789	0.008
DVIT2198	V. aestivalis	1	0.975	0.025	3	0.003	0.0168	0.9781	0.0021
93505	V. labrusca	1	0.991	0.009	3	0.0193	0.0078	0.967	0.0059
DVIT1720	V. labrusca	1	0.99	0.01	3	0.0094	0.0066	0.9667	0.0173
DVIT2205.6	V. aestivalis	1	0.992	0.008	3	0.0087	0.0239	0.9634	0.0041
DVIT2199	V. aestivalis	1	0.979	0.021	3	0.0366	0.0035	0.9556	0.0043
C187-96	V. labrusca	1	0.988	0.012	3	0.0196	0.0117	0.9443	0.0244
DVIT1416	V. aestivalis	1	0.989	0.011	3	0.0429	0.0209	0.9342	0.002
DVIT2249.09	V. shuttleworthii	1	0.993	0.007	3	0.0234	0.0054	0.9286	0.0426
DVIT1709	V. aestivalis	1	0.955	0.045	3	0.0028	0.0719	0.9232	0.0022
DVIT2943	V. aestivalis	1	0.983	0.017	3	0.0906	0.0073	0.8933	0.0088
DVIT1609	V. aestivalis	1	0.99	0.01	3	0.1232	0.0111	0.8637	0.002
DVIT2370	V. aestivalis	1	0.982	0.018	3	0.1295	0.0043	0.8562	0.0099
DVIT1610	V. aestivalis	1	0.995	0.005	3	0.0789	0.0025	0.8445	0.0741
V.tillifoli-5	V. tillifolia	1	0.996	0.004	4	0.0012	0.0011	0.0011	0.9967
V.tillifoli-4	V. tillifolia	1	0.994	0.006	4	0.0011	0.002	0.0011	0.9959
V.tillifoli-1	V. tillifolia	1	0.996	0.004	4	0.0012	0.0014	0.002	0.9953
b45-26	V. cinerea	1	0.993	0.007	4	0.002	0.0017	0.0011	0.9953
V.tillifoli-2	V. tillifolia	1	0.996	0.004	4	0.0019	0.0012	0.002	0.9948
b44-16	V. cinerea	1	0.995	0.005	4	0.0022	0.002	0.0011	0.9948
V.tillifoli-3	V. tillifolia	1	0.996	0.004	4	0.0014	0.002	0.002	0.9946
b44-22	V. cinerea	1	0.996	0.004	4	0.0031	0.0012	0.0013	0.9944
b45-02	V. cinerea	1	0.993	0.007	4	0.002	0.002	0.002	0.994
b42-55	V. cinerea	1	0.996	0.004	4	0.0036	0.002	0.0018	0.9926
b45-28	V. cinerea	1	0.996	0.004	4	0.003	0.0042	0.0011	0.9917
b44-11	V. cinerea	1	0.993	0.007	4	0.0039	0.0029	0.0019	0.9912
b41-23	V. cinerea	1	0.996	0.004	4	0.004	0.0031	0.0027	0.9901
b45-15	V. cinerea	1	0.993	0.007	4	0.0051	0.0027	0.0021	0.99
b45-05	V. cinerea	1	0.994	0.006	4	0.0051	0.0013	0.0047	0.989
b45-53	V. cinerea	1	0.996	0.004	4	0.0049	0.0095	0.003	0.9825
b44-44	V. cinerea	1	0.996	0.004	4	0.007	0.0063	0.0055	0.9812
b44-21	V. cinerea	1	0.979	0.021	4	0.0151	0.0068	0.002	0.9761
b45-45	V. cinerea	1	0.996	0.004	4	0.0089	0.004	0.0127	0.9744
b42-33	V. cinerea	1	0.996	0.004	4	0.0178	0.0022	0.0095	0.9705
b42-51	V. cinerea	1	0.997	0.003	4	0.0328	0.002	0.002	0.9632
b44-52	V. cinerea	1	0.995	0.005	4	0.0196	0.0027	0.0147	0.963
DVIT2252.12	V. tillifolia	1	0.996	0.004	4	0.0328	0.0029	0.0019	0.9624
DVIT2252.11	V. tillifolia	1	0.997	0.003	4	0.0376	0.0054	0.002	0.955
DVIT2212.08	V. biformis	1	0.994	0.006	4	0.05	0.002	0.002	0.9459
DVIT2212.07	V. biformis	1	0.99	0.01	4	0.0536	0.0021	0.002	0.9423
b44-53	V. cinerea	1	0.996	0.004	4	0.0431	0.01	0.0105	0.9364
b42-24	V. cinerea	1	0.996	0.004	4	0.0539	0.0079	0.0021	0.9362
DVIT2212.17	V. biformis	1	0.993	0.007	4	0.0511	0.0077	0.0076	0.9335
DVIT2212.14	V. biformis	1	0.986	0.014	4	0.0802	0.0121	0.0052	0.9024
DVIT2212.23	V. biformis	1	0.994	0.006	4	0.0917	0.0034	0.0027	0.9022
DVIT2212.16	V. biformis	1	0.997	0.003	4	0.1034	0.002	0.002	0.8926
b42-34	V. cinerea	1	0.996	0.004	4	0.157	0.005	0.0261	0.8119
DVIT2252.10	V. tillifolia	1	0.995	0.005	Admix	0.1975	0.003	0.0029	0.7965
DVIT2176	V. tillifolia	1-mix	0.748	0.252	Admix	0.0071	0.4384	0.0079	0.5466
b40-51	V. cinerea	1	0.993	0.007	Admix	0.4967	0.0047	0.0558	0.4428
9006vulpina	V. vulpina	1	0.897	0.103	Admix	0.7272	0.0068	0.1302	0.1358
T03-02S01	V. monticola	1-mix	0.734	0.266	Admix	0.0528	0.4187	0.4679	0.0606
DVIT2236.16	V. nesbittiana	1-mix	0.613	0.387	Admix	0.002	0.4978	0.4436	0.0565
DVIT2236.02	V. nesbittiana	1-mix	0.767	0.233	Admix	0.002	0.5055	0.4381	0.0544
DVIT2235.04	V. nesbittiana	1-mix	0.71	0.29	Admix	0.0024	0.5009	0.443	0.0536
DVIT2235.05	V. nesbittiana	1-mix	0.639	0.361	Admix	0.002	0.4951	0.4501	0.0528
DVIT2236.01	V. nesbittiana	1-mix	0.63	0.37	Admix	0.002	0.4987	0.4469	0.0523
DVIT2236.11	V. nesbittiana	1-mix	0.705	0.295	Admix	0.001	0.5043	0.4428	0.052
DVIT2236.12	V. nesbittiana	1-mix	0.616	0.384	Admix	0.001	0.5108	0.4368	0.0514
DVIT2236.03	V. nesbittiana	1-mix	0.589	0.411	Admix	0.0017	0.4799	0.4671	0.0513
DVIT2212.10	V. biformis	1-mix	0.741	0.259	Admix	0.3296	0.6134	0.0278	0.0293
DVIT1719	V. labrusca	1	0.991	0.009	Admix	0.5714	0.0096	0.3929	0.0261
DVIT2951	V. vulpina	1	0.966	0.034	Admix	0.622	0.0737	0.2915	0.0129
Olmo_U69-13	V. tillifolia	1-mix	0.552	0.448	Admix	0.4609	0.3073	0.225	0.0068
DVIT1702	V. aestivalis	1	0.995	0.005	Admix	0.4652	0.0145	0.5138	0.0065
Linc1394/SW	V. aestivalis	1	0.986	0.014	Admix	0.2069	0.0094	0.7806	0.0032
AZ11-006	V. arizonica	2	0.003	0.997	1					0.9969	0.0021	0.001
A52	V. arizonica	2	0.003	0.997	1					0.9963	0.0026	0.0011
NM11-084	V. treleasei	2	0.007	0.993	1					0.9959	0.0021	0.002
NM11-036	V. arizonica	2	0.004	0.996	1					0.9958	0.0022	0.002
NM11-056	V. arizonica	2	0.004	0.996	1					0.9958	0.0022	0.002
NM11-045	V. arizonica	2	0.003	0.997	1					0.9957	0.0023	0.002
NM11-083	V. treleasei	2	0.005	0.995	1					0.9953	0.0027	0.002
C23-94	V. arizonica	2	0.006	0.994	1					0.9953	0.0027	0.002
NM11-061	V. arizonica	2	0.003	0.997	1					0.995	0.0022	0.0028
NM11-089	V. treleasei	2	0.012	0.988	1					0.995	0.0021	0.0029
ANU57	V. arizonica	2	0.014	0.986	1					0.995	0.004	0.001
SAZ6	V. arizonica	2	0.004	0.996	1					0.9947	0.0033	0.002
SAZ1	V. arizonica	2	0.004	0.996	1					0.9946	0.0041	0.0013
NM11-039	V. arizonica	2	0.003	0.997	1					0.9945	0.0035	0.002
SAZ7	V. arizonica	2	0.007	0.993	1					0.9945	0.0026	0.0029
AZ11-001	V. arizonica	2	0.004	0.996	1					0.9944	0.0026	0.003
A56	V. arizonica	2	0.004	0.996	1					0.9943	0.0028	0.0028
A27	V. arizonica	2	0.005	0.995	1					0.9942	0.0028	0.003
GC1	V. arizonica	2	0.003	0.997	1					0.9941	0.0032	0.0027
GC5	V. arizonica	2	0.004	0.996	1					0.994	0.0032	0.0027
NM11-067	V. arizonica	2	0.005	0.995	1					0.9939	0.0033	0.0028
NM11-023	V. arizonica	2	0.003	0.997	1					0.9938	0.0032	0.003
A4	V. arizonica	2	0.037	0.963	1					0.9938	0.0042	0.002
GC3	V. arizonica	2	0.003	0.997	1					0.9937	0.0033	0.003
A24	V. arizonica	2	0.005	0.995	1					0.9937	0.0042	0.0022
A21	V. arizonica	2	0.015	0.985	1					0.9937	0.002	0.0043
AZ11-007	V. arizonica	2	0.005	0.995	1					0.9934	0.002	0.0046
A18	V. arizonica	2	0.004	0.996	1					0.9933	0.0027	0.004
b40-34	V. arizonica	2	0.004	0.996	1					0.9931	0.0029	0.004
NM11-024	V. arizonica	2	0.008	0.992	1					0.9931	0.0039	0.003
NM11-066	V. arizonica	2	0.008	0.992	1					0.9931	0.003	0.0039
AZ11-107	V. treleasei	2	0.005	0.995	1					0.9927	0.0038	0.0034
AZ11-017	V. arizonica	2	0.006	0.994	1					0.9927	0.0053	0.002
ANU56	V. arizonica	2	0.004	0.996	1					0.9923	0.003	0.0047
ANU63	V. arizonica	2	0.004	0.996	1					0.9923	0.0038	0.0038
b40-29	V. arizonica	2	0.003	0.997	1					0.9916	0.0039	0.0045
A5	V. arizonica	2	0.005	0.995	1					0.9916	0.003	0.0054
b40-50	V. arizonica	2	0.003	0.997	1					0.9914	0.0038	0.0047
AZ11-010	V. treleasei	2	0.005	0.995	1					0.9914	0.0066	0.002
ANU62	V. arizonica	2	0.003	0.997	1					0.9913	0.0047	0.004
A1	V. arizonica	2	0.004	0.996	1					0.9907	0.0053	0.004
NM11-064	V. arizonica	2	0.007	0.993	1					0.9906	0.003	0.0064
A14	V. arizonica	2	0.01	0.99	1					0.9905	0.006	0.0035
A57	V. arizonica	2	0.003	0.997	1					0.9902	0.0033	0.0066
A43	V. arizonica	2	0.004	0.996	1					0.9901	0.0059	0.004
A29	V. arizonica	2	0.005	0.995	1					0.9897	0.0054	0.0049
AZ11-005	V. arizonica	2	0.003	0.997	1					0.9896	0.0074	0.003
T10	V. acerifolia	2	0.022	0.978	1					0.9895	0.0025	0.008
AZ11-104	V. treleasei	2	0.004	0.996	1					0.9884	0.0086	0.003
GC6	V. arizonica	2	0.006	0.994	1					0.9883	0.006	0.0057
ANU42	V. arizonica	2	0.009	0.991	1					0.9882	0.0093	0.0026
ANU43	V. arizonica	2	0.019	0.981	1					0.9881	0.0023	0.0096
ANU50	V. arizonica	2	0.005	0.995	1					0.9878	0.0081	0.0041
b40-13	V. arizonica	2	0.008	0.992	1					0.9876	0.0084	0.004
ANU51	V. arizonica	2	0.005	0.995	1					0.9873	0.0087	0.004
NM11-071	V. treleasei	2	0.003	0.997	1					0.9868	0.0057	0.0074
A20	V. arizonica	2	0.023	0.977	1					0.9863	0.0028	0.0109
AZ11-092	V. treleasei	2	0.028	0.972	1					0.9858	0.0059	0.0083
ANU60	V. arizonica	2	0.008	0.992	1					0.9851	0.0119	0.003
A3	V. arizonica	2	0.005	0.995	1					0.9845	0.0023	0.0132
AZ11-101	V. treleasei	2	0.004	0.996	1					0.9843	0.0117	0.004
A28	V. arizonica	2	0.007	0.993	1					0.9843	0.0067	0.009
A40	V. arizonica	2	0.005	0.995	1					0.9834	0.0133	0.0033
AZ11-008	V. arizonica	2	0.005	0.995	1					0.9834	0.0077	0.0089
T66	V. monticola	2-mix	0.466	0.534	1					0.9832	0.0132	0.0037
ANU47	V. arizonica	2	0.003	0.997	1					0.9829	0.0117	0.0053
NM11-065	V. arizonica	2	0.012	0.988	1					0.9826	0.0023	0.0151
ANU48	V. arizonica	2	0.015	0.985	1					0.982	0.0158	0.0022
ANU46	V. arizonica	2	0.111	0.889	1					0.9818	0.0034	0.0148
A35	V. arizonica	2	0.021	0.979	1					0.9815	0.0038	0.0148
AZ11-105	V. arizonica	2	0.005	0.995	1					0.9805	0.0115	0.008
ANU49	V. arizonica	2	0.004	0.996	1					0.9799	0.0163	0.0038
b40-61	V. arizonica	2-mix	0.29	0.71	1					0.9799	0.019	0.0011
A55	V. arizonica	2	0.014	0.986	1					0.979	0.019	0.002
NM11-044f	V. arizonica	2	0.012	0.988	1					0.9774	0.0028	0.0198
NM11-049	V. arizonica	2	0.016	0.984	1					0.9759	0.0175	0.0066
ANU61	V. arizonica	2	0.009	0.991	1					0.9754	0.0221	0.0025
A58	V. arizonica	2	0.007	0.993	1					0.9752	0.0155	0.0093
AZ11-100	V. treleasei	2	0.007	0.993	1					0.9702	0.0068	0.0231
ANU54	V. arizonica	2	0.005	0.995	1					0.9687	0.0292	0.0022
ANU32	V. arizonica	2	0.008	0.992	1					0.9665	0.0302	0.0033
b42-26	V. arizonica	2	0.008	0.992	1					0.9607	0.0095	0.0298
NM11-080	V. treleasei	2	0.053	0.947	1					0.9594	0.0386	0.002
b40-14	V. arizonica	2	0.009	0.991	1					0.9564	0.041	0.0026
DVIT2211.7	V. arizonica	2	0.009	0.991	1					0.9538	0.0385	0.0077
ANU45	V. arizonica	2	0.039	0.961	1					0.9479	0.0122	0.0398
NM03-17S01	V. treleasei	2	0.009	0.991	1					0.947	0.05	0.003
A54	V. arizonica	2	0.005	0.995	1					0.9461	0.0152	0.0388
NM11-086	V. treleasei	2	0.004	0.996	1					0.9418	0.006	0.0522
NM11-074	V. treleasei	2	0.023	0.977	1					0.9394	0.0035	0.0571
AZ11-103	V. treleasei	2	0.004	0.996	1					0.9352	0.0067	0.0581
AZ11-091	V. treleasei	2	0.006	0.994	1					0.9332	0.0635	0.0033
NM11-072	V. treleasei	2	0.009	0.991	1					0.92	0.0072	0.0727
TXNM083	V. arizonica	2-mix	0.23	0.77	1					0.9104	0.0856	0.004
ANU53	V. arizonica	2	0.004	0.996	1					0.9043	0.0024	0.0933
b41-13	V. arizonica	2	0.005	0.995	1					0.8872	0.1023	0.0105
DVIT1269	V. arizonica	2	0.005	0.995	1					0.8688	0.1247	0.0065
ANU67	V. arizonica	2	0.009	0.991	1					0.8584	0.1393	0.0023
NV11-116	V. girdiana	2	0.004	0.996	2					0.0017	0.9972	0.0012
ANU78	V. girdiana	2	0.003	0.997	2					0.002	0.9967	0.0013
NV11-115	V. girdiana	2	0.003	0.997	2					0.002	0.9962	0.0018
SC26	V. girdiana	2	0.007	0.993	2					0.002	0.9962	0.0018
ANU77	V. arizonica	2	0.004	0.996	2					0.0023	0.9961	0.0016
SC11	V. girdiana	2	0.007	0.993	2					0.0021	0.9959	0.002
SC39	V. girdiana	2	0.042	0.958	2					0.0022	0.9958	0.0019
SC36	V. girdiana	2	0.008	0.992	2					0.0045	0.9939	0.0016
SC30	V. girdiana	2	0.003	0.997	2					0.0037	0.9938	0.0026
NV11-118	V. girdiana	2	0.003	0.997	2					0.0047	0.9885	0.0068
ANU21	V. arizonica	2	0.008	0.992	2					0.0224	0.9612	0.0164
ANU09	V. arizonica	2	0.003	0.997	2					0.0383	0.9583	0.0035
NV12-040	V. girdiana	2	0.003	0.997	2					0.0388	0.9516	0.0096
ANU25	V. girdiana	2	0.009	0.991	2					0.0595	0.9385	0.002
NV12-041	V. girdiana	2	0.006	0.994	2					0.0586	0.9367	0.0047
b47-33	V. arizonica	2	0.004	0.996	3					0.0011	0.0013	0.9977
b47-28	V. arizonica	2	0.003	0.997	3					0.0014	0.001	0.9976
b46-48	V. arizonica	2	0.004	0.996	3					0.0014	0.0011	0.9975
b47-05	V. arizonica	2	0.003	0.997	3					0.0016	0.001	0.9974
b47-32	V. arizonica	2	0.004	0.996	3					0.0018	0.001	0.9972
b47-27	V. arizonica	2	0.003	0.997	3					0.002	0.002	0.996
b43-36	V. arizonica	2	0.007	0.993	3					0.002	0.0023	0.9957
b46-43	V. arizonica	2	0.005	0.995	3					0.003	0.002	0.995
b43-56	V. arizonica	2	0.02	0.98	3					0.002	0.0038	0.9942
b43-12	V. arizonica	2	0.007	0.993	3					0.0042	0.0023	0.9935
b43-17	V. arizonica	2	0.005	0.995	3					0.0028	0.0045	0.9927
b43-57	V. arizonica	2	0.008	0.992	3					0.0059	0.0023	0.9918
b47-06	V. arizonica	2	0.009	0.991	3					0.0144	0.0043	0.9813
b43-14	V. arizonica	2	0.013	0.987	3					0.0149	0.0055	0.9796
b43-15	V. arizonica	2	0.094	0.906	3					0.0113	0.083	0.9057
T03-16	V. arizonica	2	0.048	0.952	Admix					0.3285	0.0037	0.6678
TXNM088	V. arizonica	2	0.015	0.985	Admix					0.4552	0.0037	0.5412
TXNM085	V. arizonica	2	0.083	0.917	Admix					0.4624	0.0063	0.5313
A_de_Serres	V. rupestris	2	0.064	0.936	Admix					0.6461	0.3257	0.0282
SC17	V. girdiana	2	0.091	0.909	Admix					0.2998	0.6837	0.0165
TXNM0821	V. riparia	2-mix	0.21	0.79	Admix					0.7184	0.266	0.0156
St.George	V. rupestris	2	0.084	0.916	Admix					0.6543	0.3344	0.0113
Pillans	V. rupestris	2-mix	0.343	0.657	Admix					0.7846	0.2096	0.0058
Pump-station-rupestris	V. rupestris	2-mix	0.291	0.709	Admix					0.7215	0.2736	0.0049
ANU71	V. arizonica	2	0.004	0.996	Admix					0.5836	0.4121	0.0043
C173-96	V. riparia	2-mix	0.31	0.69	Admix					0.4626	0.5331	0.0042
TX9728	V. rupestris	2-mix	0.238	0.762	Admix					0.6588	0.337	0.0042
TX9725	V. rupestris	2-mix	0.319	0.681	Admix					0.6614	0.3347	0.0038
C178-96	V. riparia	2-mix	0.3	0.7	Admix					0.6352	0.3615	0.0033
ANU23	V. arizonica	2	0.004	0.996	Admix					0.3194	0.6774	0.0032
ANU10	V. arizonica	2	0.005	0.995	Admix					0.2851	0.7119	0.003
DVIT2214.08	V. arizonica	2	0.005	0.995	Admix					0.2518	0.7455	0.0027
TX9726	V. rupestris	2-mix	0.476	0.524	Admix					0.6516	0.346	0.0024
DVIT2214.20	V. arizonica	2	0.022	0.978	Admix					0.2507	0.7471	0.0023
DVIT2214.04	V. arizonica	2	0.012	0.988	Admix					0.2522	0.7456	0.0022
ANU01	V. arizonica	2-mix	0.333	0.667	Admix					0.2765	0.7215	0.002
ANU18	V. treleasei	2	0.003	0.997	Admix					0.5991	0.3989	0.002
ANU28	V. arizonica	2	0.003	0.997	Admix					0.667	0.3311	0.0018
DVIT2214.03	V. arizonica	2	0.029	0.971	Admix					0.2532	0.7451	0.0017
ANU14	V. arizonica	2	0.003	0.997	Admix					0.6666	0.3317	0.0017
DVIT2214.17	V. arizonica	2	0.017	0.983	Admix					0.2508	0.7477	0.0016
DVIT2214.14	V. arizonica	2	0.028	0.972	Admix					0.2512	0.7475	0.0013
ANU11	V. arizonica	2	0.003	0.997	Admix					0.6758	0.323	0.0012
