# Supplementary material for: Genetic analysis reveals an east-west divide within North American Vitis species that mirrors their resistance to Pierce’s disease
Source: PLoS One. 2020 Dec 18;15(12):e0243445. doi: 10.1371/journal.pone.0243445 (PMC7748146; doi:10.1371/journal.pone.0243445)
Supplement: S7 Table — (XLSX) [file pone.0243445.s011.xlsx]

## Sheet: S7 Table-F-stat
S7 Table. Summary of F statistics and gene flow for the 20 loci over all populations within two groups.
	Sub-group 1 (southeastern)			Sub-group 2 (southwestern)
SSR loci	FIS	FST	Nm	FIS	FST	Nm
VVIp26	0.157342	0.0622848	3.76382	0.169811	0.138595	1.55382
VVIp22	0.41466	0.12117	1.81322	0.302899	0.189752	1.06751
VVIv67	0.168735	0.0862346	2.64907	0.340452	0.200411	0.997437
VVMD31	0.250912	0.0636257	3.67923	0.201905	0.0883231	2.58052
VMC1b11	0.167204	0.0804415	2.85785	0.205231	0.140356	1.53118
VVMD7	0.407997	0.275014	0.659045	0.354366	0.219507	0.888916
VVIq52	0.521095	0.0707267	3.28473	0.488391	0.147055	1.45004
VVMD28	0.112376	0.036446	6.60947	0.181932	0.135683	1.59253
VVMD32	0.316439	0.234613	0.815582	0.550105	0.328514	0.511003
VrZAG62	0.210129	0.146418	1.45744	0.235324	0.115499	1.91453
VVMD21	0.148436	0.0780651	2.95246	0.357193	0.10113	2.22206
VVMD5	0.285317	0.05734	4.10996	0.271998	0.142749	1.50132
VVS02	0.194894	0.0619925	3.78275	0.197261	0.29496	0.597572
VVIn73	0.289478	0.0640484	3.6533	0.296912	0.168117	1.23706
VVMD27	0.108096	0.053032	4.46413	0.190485	0.0555868	4.24747
VVIp31	0.20071	0.0731246	3.16882	0.243271	0.060086	3.9107
VrZAG93	0.0383857	0.0594385	3.95603	0.224956	0.0754566	3.06316
VrZAG79	0.0951479	0.0698197	3.33065	0.260365	0.142059	1.50983
VVIb23	0.0355757	0.114416	1.93501	0.0837979	0.0720818	3.21828
VMC7f2	0.0955821	0.0308592	7.8513	0.106912	0.0829546	2.76369
Mean	0.210926	0.0919555	3.33969	0.263178	0.144944	1.91793
For each locus: coefficient of inbreeding (FIS), genetic differentiation coefficient (FST), gene flow (Nm)
